# Supplementary material for: 3-Carbamoyl-2,2-dimethyl­cyclo­pentane-1,1-dicarb­oxy­lic acid
Source: Acta Crystallogr Sect E Struct Rep Online. 2012 Feb 17;68(Pt 3):o725. doi: 10.1107/S1600536812005636 (PMC3295496; doi:10.1107/S1600536812005636)
Supplement: Supplementary file 1 [file e-68-0o725-sup1.cif]

##############################################################################
#                                                                            #
# This CIF contains the data in a paper accepted for publication in          #
# Acta Crystallographica Section E. It conforms to the requirements of       #
# Notes for Authors for Acta Crystallographica Section E, and has been       #
# peer reviewed under the auspices of the IUCr Commission on Journals.       #
#                                                                            #
# Full details of the Crystallographic Information File format               #
# are given in the paper "The Crystallographic Information File (CIF):       #
# a New Standard Archive File for Crystallography" by S. R. Hall, F. H.      #
# Allen and I. D. Brown [Acta Cryst. (1991), A47, 655-685].                  #
#                                                                            #
# The current version of the core CIF dictionary is obtainable from          #
# ftp://ftp.iucr.org/pub/cif_core.dic.                                       #
#                                                                            #
# Software is freely available for graphical display of the structure(s)     #
# in this CIF. For information consult the CIF software page                 #
# http://www.iucr.org/resources/cif/software.                                #
#                                                                            #
# This file may be used for bona fide research purposes within the           #
# scientific community so long as proper attribution is given to the journal # 
# article from which it was obtained.                                        #
#                                                                            #
##############################################################################
data_I
_audit_creation_method     SHELXL97
_chemical_name_systematic
;
3-Carbamoyl-2,2-dimethylcyclopentane-1,1-dicarboxylic acid
;
_chemical_formula_moiety     'C10 H15 N O5'
_chemical_formula_sum     'C10 H15 N O5'
_chemical_formula_iupac     'C10 H15 N O5'
_chemical_formula_weight     229.23
_symmetry_cell_setting     tetragonal
_symmetry_space_group_name_H-M     'P 43 21 2'
_space_group_name_Hall     'P 4nw 2abw'
loop_
    _symmetry_equiv_pos_as_xyz
    'x, y, z'
    'x+1/2, -y+1/2, -z+1/4'
    '-x, -y, z+1/2'
    '-x+1/2, y+1/2, -z+3/4'
    'y, x, -z'
    'y+1/2, -x+1/2, z+1/4'
    '-y+1/2, x+1/2, z+3/4'
    '-y, -x, -z+1/2'
_cell_length_a     9.44240(10)
_cell_length_b     9.44240(10)
_cell_length_c     24.7343(5)
_cell_angle_alpha     90.00
_cell_angle_beta     90.00
_cell_angle_gamma     90.00
_cell_volume     2205.28(6)
_cell_formula_units_Z     8
_cell_measurement_reflns_used     6074
_cell_measurement_theta_min     2.31
_cell_measurement_theta_max     28.84
_cell_measurement_temperature     296(2)
_cell_special_details     ?
_exptl_crystal_description     block
_exptl_crystal_colour     colourless
_exptl_crystal_size_max     0.36
_exptl_crystal_size_mid     0.20
_exptl_crystal_size_min     0.19
_exptl_crystal_density_diffrn     1.381
_exptl_crystal_density_method     'not measured'
_exptl_crystal_F_000     976
_exptl_absorpt_coefficient_mu     0.111
_exptl_absorpt_correction_type     multi-scan
_exptl_absorpt_process_details     '(SADABS; Bruker, 2008)'
_exptl_absorpt_correction_T_min     0.9611
_exptl_absorpt_correction_T_max     0.9792
_exptl_special_details     ?
_diffrn_ambient_temperature     296(2)
_diffrn_radiation_type     MoK\a
_diffrn_radiation_wavelength     0.71073
_diffrn_radiation_source     'fine-focus sealed tube'
_diffrn_radiation_monochromator     graphite
_diffrn_measurement_device_type     'Siemens SMART CCD area-detector'
_diffrn_measurement_method     \w
_diffrn_reflns_number     17322
_diffrn_reflns_av_R_equivalents     0.0358
_diffrn_reflns_av_sigmaI/netI     0.0258
_diffrn_reflns_theta_min     2.31
_diffrn_reflns_theta_max     28.97
_diffrn_reflns_theta_full     28.97
_diffrn_measured_fraction_theta_max     0.994
_diffrn_measured_fraction_theta_full     0.994
_diffrn_reflns_limit_h_min     -12
_diffrn_reflns_limit_h_max     12
_diffrn_reflns_limit_k_min     -8
_diffrn_reflns_limit_k_max     12
_diffrn_reflns_limit_l_min     -33
_diffrn_reflns_limit_l_max     33
_diffrn_standards_decay_%     0
_refine_special_details
;
Refinement of <i>F</i>^2^ against ALL reflections. The weighted <i>R</i>-factor
<i>wR</i> and goodness of fit <i>S</i> are based on <i>F</i>^2^, conventional
<i>R</i>-factors <i>R</i> are based on <i>F</i>, with <i>F</i> set to zero for
negative <i>F</i>^2^. The threshold expression of <i>F</i>^2^ >
\s(<i>F</i>^2^) is used only for calculating <i>R</i>-factors(gt) <i>etc</i>.
and is not relevant to the choice of reflections for refinement.
<i>R</i>-factors based on <i>F</i>^2^ are statistically about twice as large
as those based on <i>F</i>, and <i>R</i>-factors based on ALL data will be
even larger.
;
_reflns_number_total     2917
_reflns_number_gt     2602
_reflns_threshold_expression     I>2\s(I)
_refine_ls_structure_factor_coef     Fsqd
_refine_ls_matrix_type     full
_refine_ls_R_factor_all     0.0431
_refine_ls_R_factor_gt     0.0370
_refine_ls_wR_factor_gt     0.0963
_refine_ls_wR_factor_ref     0.0993
_refine_ls_goodness_of_fit_ref     1.057
_refine_ls_restrained_S_all     1.057
_refine_ls_number_reflns     2917
_refine_ls_number_parameters     163
_refine_ls_number_restraints     0
_refine_ls_number_constraints     ?
_refine_ls_hydrogen_treatment     mixed
_refine_ls_weighting_scheme     calc
_refine_ls_weighting_details
       'calc w = 1/[\s^2^(Fo^2^)+(0.0615P)^2^+0.0801P] where P=(Fo^2^+2Fc^2^)/3'
_atom_sites_solution_hydrogens     difmap
_atom_sites_solution_primary     direct
_atom_sites_solution_secondary     difmap
_refine_ls_shift/su_max     0.000
_refine_ls_shift/su_mean     0.000
_refine_diff_density_max     0.253
_refine_diff_density_min     -0.189
_refine_ls_extinction_method     none
loop_
    _atom_type_symbol
    _atom_type_description
    _atom_type_scat_dispersion_real
    _atom_type_scat_dispersion_imag
    _atom_type_scat_source
    'C' 'C' 0.0033 0.0016
                         'International Tables Vol C Tables 4.2.6.8 and 6.1.1.4'
    'H' 'H' 0.0000 0.0000
                         'International Tables Vol C Tables 4.2.6.8 and 6.1.1.4'
    'N' 'N' 0.0061 0.0033
                         'International Tables Vol C Tables 4.2.6.8 and 6.1.1.4'
    'O' 'O' 0.0106 0.0060
                         'International Tables Vol C Tables 4.2.6.8 and 6.1.1.4'
_computing_data_collection     'APEX2 (Bruker, 2007)'
_computing_cell_refinement     'SAINT (Bruker, 2007)'
_computing_data_reduction     'SAINT (Bruker, 2007)'
_computing_structure_solution     'SHELXS97 (Sheldrick, 2008)'
_computing_structure_refinement     'SHELXL97 (Sheldrick, 2008)'
_computing_molecular_graphics     'SHELXTL (Sheldrick, 2008)'
_computing_publication_material     'SHELXTL (Sheldrick, 2008)'
loop_
    _atom_site_type_symbol
    _atom_site_label
    _atom_site_fract_x
    _atom_site_fract_y
    _atom_site_fract_z
    _atom_site_U_iso_or_equiv
    _atom_site_adp_type
    _atom_site_calc_flag
    _atom_site_refinement_flags
    _atom_site_occupancy
    _atom_site_symmetry_multiplicity
    _atom_site_disorder_assembly
    _atom_site_disorder_group
    C C1 0.74432(13) 0.23875(13) 0.07554(4) 0.0200(2) Uani d . 1 1 . .
    H H1 0.8314 0.2766 0.0595 0.024 Uiso calc R 1 1 . .
    C C2 0.63594(14) 0.21880(14) 0.02794(5) 0.0224(3) Uani d . 1 1 . .
    C C3 0.69569(13) 0.07984(13) 0.00103(5) 0.0193(2) Uani d . 1 1 . .
    C C4 0.74117(16) -0.01308(14) 0.04958(5) 0.0253(3) Uani d . 1 1 . .
    H H4A 0.6643 -0.0751 0.0604 0.030 Uiso calc R 1 1 . .
    H H4B 0.8224 -0.0708 0.0400 0.030 Uiso calc R 1 1 . .
    C C5 0.77903(16) 0.08881(15) 0.09546(5) 0.0263(3) Uani d . 1 1 . .
    H H5A 0.8789 0.0813 0.1043 0.032 Uiso calc R 1 1 . .
    H H5B 0.7243 0.0667 0.1276 0.032 Uiso calc R 1 1 . .
    C C6 0.48721(16) 0.1928(2) 0.05104(6) 0.0395(4) Uani d . 1 1 . .
    H H6A 0.4565 0.2753 0.0705 0.059 Uiso calc R 1 1 . .
    H H6B 0.4897 0.1131 0.0751 0.059 Uiso calc R 1 1 . .
    H H6C 0.4225 0.1739 0.0220 0.059 Uiso calc R 1 1 . .
    C C7 0.6348(2) 0.34634(17) -0.00998(6) 0.0383(4) Uani d . 1 1 . .
    H H7A 0.5754 0.3264 -0.0406 0.057 Uiso calc R 1 1 . .
    H H7B 0.7295 0.3653 -0.0221 0.057 Uiso calc R 1 1 . .
    H H7C 0.5988 0.4275 0.0089 0.057 Uiso calc R 1 1 . .
    C C8 0.69559(14) 0.34575(14) 0.11739(5) 0.0215(3) Uani d . 1 1 . .
    C C9 0.59168(14) 0.00109(15) -0.03551(5) 0.0244(3) Uani d . 1 1 . .
    C C10 0.82601(14) 0.11865(14) -0.03276(5) 0.0224(3) Uani d . 1 1 . .
    N N1 0.64079(14) 0.30205(14) 0.16346(4) 0.0266(3) Uani d . 1 1 . .
    O O1 0.70824(12) 0.47490(10) 0.10779(3) 0.0319(3) Uani d . 1 1 . .
    O O2 0.93895(11) 0.14705(13) -0.01307(4) 0.0359(3) Uani d . 1 1 . .
    O O3 0.80177(13) 0.12032(15) -0.08521(4) 0.0412(3) Uani d . 1 1 . .
    O O4 0.48796(12) 0.05118(13) -0.05648(4) 0.0394(3) Uani d . 1 1 . .
    O O5 0.62860(13) -0.13224(12) -0.04156(5) 0.0401(3) Uani d . 1 1 . .
    H H15 0.618(2) 0.369(2) 0.1859(7) 0.040(5) Uiso d . 1 1 . .
    H H16 0.628(2) 0.211(2) 0.1705(8) 0.045(5) Uiso d . 1 1 . .
    H H17 0.869(2) 0.144(2) -0.0996(9) 0.054(6) Uiso d . 1 1 . .
    H H18 0.568(3) -0.176(3) -0.0621(8) 0.062(6) Uiso d . 1 1 . .
loop_
    _atom_site_aniso_label
    _atom_site_aniso_U_11
    _atom_site_aniso_U_22
    _atom_site_aniso_U_33
    _atom_site_aniso_U_12
    _atom_site_aniso_U_13
    _atom_site_aniso_U_23
    C1 0.0188(6) 0.0222(6) 0.0189(5) 0.0011(5) 0.0020(4) -0.0030(4)
    C2 0.0204(6) 0.0241(6) 0.0228(5) 0.0050(5) -0.0013(5) -0.0039(5)
    C3 0.0172(6) 0.0216(6) 0.0191(5) 0.0013(5) 0.0001(4) -0.0025(4)
    C4 0.0321(7) 0.0211(6) 0.0227(5) 0.0000(6) -0.0030(5) 0.0005(4)
    C5 0.0322(8) 0.0250(7) 0.0216(5) 0.0059(6) -0.0030(5) -0.0014(5)
    C6 0.0172(7) 0.0601(11) 0.0413(7) 0.0031(7) 0.0031(6) -0.0200(7)
    C7 0.0556(10) 0.0277(7) 0.0316(7) 0.0139(7) -0.0111(7) 0.0006(6)
    C8 0.0202(6) 0.0232(6) 0.0213(5) -0.0012(5) 0.0015(4) -0.0042(5)
    C9 0.0213(6) 0.0295(7) 0.0225(5) -0.0019(5) 0.0010(5) -0.0042(5)
    C10 0.0210(6) 0.0241(6) 0.0221(5) 0.0035(5) 0.0031(5) -0.0020(5)
    N1 0.0347(7) 0.0232(6) 0.0221(5) -0.0004(5) 0.0082(5) -0.0030(4)
    O1 0.0462(6) 0.0207(5) 0.0289(5) -0.0035(4) 0.0146(4) -0.0027(4)
    O2 0.0201(5) 0.0592(7) 0.0286(5) -0.0042(5) 0.0023(4) -0.0063(5)
    O3 0.0310(6) 0.0710(9) 0.0214(5) -0.0108(6) 0.0030(4) 0.0042(5)
    O4 0.0319(6) 0.0432(7) 0.0429(6) 0.0057(5) -0.0169(5) -0.0058(5)
    O5 0.0369(6) 0.0322(6) 0.0512(6) 0.0027(5) -0.0174(5) -0.0171(5)
_geom_special_details
;
 All esds (except the esd in the dihedral angle between two l.s. planes)
 are estimated using the full covariance matrix.  The cell esds are taken
 into account individually in the estimation of esds in distances, angles
 and torsion angles; correlations between esds in cell parameters are only
 used when they are defined by crystal symmetry.  An approximate (isotropic)
 treatment of cell esds is used for estimating esds involving l.s. planes.
;
loop_
    _geom_bond_atom_site_label_1
    _geom_bond_atom_site_label_2
    _geom_bond_site_symmetry_2
    _geom_bond_distance
    _geom_bond_publ_flag
    C1 C8 . 1.5180(16) ?
    C1 C5 . 1.5344(17) ?
    C1 C2 . 1.5713(16) ?
    C1 H1 . 0.9800 ?
    C2 C7 . 1.5265(19) ?
    C2 C6 . 1.536(2) ?
    C2 C3 . 1.5757(17) ?
    C3 C9 . 1.5279(18) ?
    C3 C10 . 1.5319(18) ?
    C3 C4 . 1.5480(16) ?
    C4 C5 . 1.5301(17) ?
    C4 H4A . 0.9700 ?
    C4 H4B . 0.9700 ?
    C5 H5A . 0.9700 ?
    C5 H5B . 0.9700 ?
    C6 H6A . 0.9600 ?
    C6 H6B . 0.9600 ?
    C6 H6C . 0.9600 ?
    C7 H7A . 0.9600 ?
    C7 H7B . 0.9600 ?
    C7 H7C . 0.9600 ?
    C8 O1 . 1.2481(16) ?
    C8 N1 . 1.3177(16) ?
    C9 O4 . 1.2049(17) ?
    C9 O5 . 1.3149(18) ?
    C10 O2 . 1.2026(17) ?
    C10 O3 . 1.3175(16) ?
    N1 H15 . 0.869(19) ?
    N1 H16 . 0.89(2) ?
    O3 H17 . 0.76(2) ?
    O5 H18 . 0.87(2) ?
loop_
    _geom_angle_atom_site_label_1
    _geom_angle_atom_site_label_2
    _geom_angle_atom_site_label_3
    _geom_angle_site_symmetry_1
    _geom_angle_site_symmetry_3
    _geom_angle
    _geom_angle_publ_flag
    C8 C1 C5 . . 117.38(10) ?
    C8 C1 C2 . . 113.16(10) ?
    C5 C1 C2 . . 105.61(10) ?
    C8 C1 H1 . . 106.7 ?
    C5 C1 H1 . . 106.7 ?
    C2 C1 H1 . . 106.7 ?
    C7 C2 C6 . . 110.36(13) ?
    C7 C2 C1 . . 111.75(11) ?
    C6 C2 C1 . . 109.63(10) ?
    C7 C2 C3 . . 113.57(10) ?
    C6 C2 C3 . . 110.58(12) ?
    C1 C2 C3 . . 100.55(9) ?
    C9 C3 C10 . . 108.06(10) ?
    C9 C3 C4 . . 111.18(11) ?
    C10 C3 C4 . . 109.63(11) ?
    C9 C3 C2 . . 115.15(10) ?
    C10 C3 C2 . . 108.59(10) ?
    C4 C3 C2 . . 104.10(9) ?
    C5 C4 C3 . . 106.48(10) ?
    C5 C4 H4A . . 110.4 ?
    C3 C4 H4A . . 110.4 ?
    C5 C4 H4B . . 110.4 ?
    C3 C4 H4B . . 110.4 ?
    H4A C4 H4B . . 108.6 ?
    C4 C5 C1 . . 106.98(10) ?
    C4 C5 H5A . . 110.3 ?
    C1 C5 H5A . . 110.3 ?
    C4 C5 H5B . . 110.3 ?
    C1 C5 H5B . . 110.3 ?
    H5A C5 H5B . . 108.6 ?
    C2 C6 H6A . . 109.5 ?
    C2 C6 H6B . . 109.5 ?
    H6A C6 H6B . . 109.5 ?
    C2 C6 H6C . . 109.5 ?
    H6A C6 H6C . . 109.5 ?
    H6B C6 H6C . . 109.5 ?
    C2 C7 H7A . . 109.5 ?
    C2 C7 H7B . . 109.5 ?
    H7A C7 H7B . . 109.5 ?
    C2 C7 H7C . . 109.5 ?
    H7A C7 H7C . . 109.5 ?
    H7B C7 H7C . . 109.5 ?
    O1 C8 N1 . . 120.54(12) ?
    O1 C8 C1 . . 119.44(11) ?
    N1 C8 C1 . . 120.02(12) ?
    O4 C9 O5 . . 122.84(12) ?
    O4 C9 C3 . . 125.88(13) ?
    O5 C9 C3 . . 111.28(11) ?
    O2 C10 O3 . . 123.37(12) ?
    O2 C10 C3 . . 123.01(11) ?
    O3 C10 C3 . . 113.61(11) ?
    C8 N1 H15 . . 115.0(12) ?
    C8 N1 H16 . . 121.8(13) ?
    H15 N1 H16 . . 123.2(18) ?
    C10 O3 H17 . . 108.7(17) ?
    C9 O5 H18 . . 110.7(17) ?
loop_
    _geom_torsion_atom_site_label_1
    _geom_torsion_atom_site_label_2
    _geom_torsion_atom_site_label_3
    _geom_torsion_atom_site_label_4
    _geom_torsion_site_symmetry_1
    _geom_torsion_site_symmetry_2
    _geom_torsion_site_symmetry_3
    _geom_torsion_site_symmetry_4
    _geom_torsion
    _geom_torsion_publ_flag
    C8 C1 C2 C7 . . . . 72.70(14) ?
    C5 C1 C2 C7 . . . . -157.59(11) ?
    C8 C1 C2 C6 . . . . -49.99(15) ?
    C5 C1 C2 C6 . . . . 79.72(14) ?
    C8 C1 C2 C3 . . . . -166.49(10) ?
    C5 C1 C2 C3 . . . . -36.77(12) ?
    C7 C2 C3 C9 . . . . -79.30(14) ?
    C6 C2 C3 C9 . . . . 45.41(15) ?
    C1 C2 C3 C9 . . . . 161.20(10) ?
    C7 C2 C3 C10 . . . . 41.99(15) ?
    C6 C2 C3 C10 . . . . 166.70(10) ?
    C1 C2 C3 C10 . . . . -77.51(11) ?
    C7 C2 C3 C4 . . . . 158.73(12) ?
    C6 C2 C3 C4 . . . . -76.56(13) ?
    C1 C2 C3 C4 . . . . 39.23(12) ?
    C9 C3 C4 C5 . . . . -152.41(11) ?
    C10 C3 C4 C5 . . . . 88.17(12) ?
    C2 C3 C4 C5 . . . . -27.84(14) ?
    C3 C4 C5 C1 . . . . 4.56(15) ?
    C8 C1 C5 C4 . . . . 147.86(12) ?
    C2 C1 C5 C4 . . . . 20.66(14) ?
    C5 C1 C8 O1 . . . . 157.82(13) ?
    C2 C1 C8 O1 . . . . -78.73(15) ?
    C5 C1 C8 N1 . . . . -22.01(18) ?
    C2 C1 C8 N1 . . . . 101.44(14) ?
    C10 C3 C9 O4 . . . . -100.66(15) ?
    C4 C3 C9 O4 . . . . 138.99(14) ?
    C2 C3 C9 O4 . . . . 20.92(19) ?
    C10 C3 C9 O5 . . . . 79.70(14) ?
    C4 C3 C9 O5 . . . . -40.65(15) ?
    C2 C3 C9 O5 . . . . -158.73(11) ?
    C9 C3 C10 O2 . . . . -159.99(13) ?
    C4 C3 C10 O2 . . . . -38.67(17) ?
    C2 C3 C10 O2 . . . . 74.46(16) ?
    C9 C3 C10 O3 . . . . 21.14(16) ?
    C4 C3 C10 O3 . . . . 142.46(12) ?
    C2 C3 C10 O3 . . . . -104.41(13) ?
loop_
    _geom_hbond_atom_site_label_D
    _geom_hbond_atom_site_label_H
    _geom_hbond_atom_site_label_A
    _geom_hbond_site_symmetry_A
    _geom_hbond_distance_DH
    _geom_hbond_distance_HA
    _geom_hbond_distance_DA
    _geom_hbond_angle_DHA
    N1 H15 O2 6_565 0.869(19) 2.23(2) 3.0474(15) 157.6(18)
    N1 H16 O4 6 0.89(2) 2.09(2) 2.9610(17) 166.2(19)
    O3 H17 O1 7_644 0.76(2) 1.91(2) 2.6691(15) 174(2)
    O5 H18 O1 5_545 0.87(2) 1.80(2) 2.6569(14) 168(2)
_iucr_refine_instructions_details
;
#---------------------------------------------------------
TITL M5 IN P4(3)2(1)2
CELL  0.71073   9.4424   9.4424  24.7343   90.000   90.000   90.000
ZERR     8.00   0.0001   0.0001   0.0005    0.000    0.000    0.000
LATT  -1
SYMM  1/2 + X, 1/2 - Y, 1/4 - Z
SYMM  - X, - Y, 1/2 + Z
SYMM  1/2 - X, 1/2 + Y, 3/4 - Z
SYMM    Y,   X, - Z
SYMM  1/2 + Y, 1/2 - X, 1/4 + Z
SYMM  1/2 - Y, 1/2 + X, 3/4 + Z
SYMM  - Y, - X, 1/2 - Z
SFAC  C    H    N    O
UNIT  80   120  8    40
MERG   2
OMIT     0.00  58.00
htab n1 o2_$1
eqiv $1 y+.5, 1.5-x, z+.25
htab n1 O4_$2
eqiv $2 y+.5, .5-x, z+.25
htab o3 o1_$3
eqiv $3 1.5-y, x-.5, z-.25
htab o5 o1_$4
eqiv $4 y, x-1, -z
FMAP   2
PLAN   30
SIZE     0.19   0.20   0.36
ACTA
BOND   $H
CONF
L.S.   8
TEMP    23.00
WGHT    0.062700    0.098100
FVAR       0.64567
C1    1    0.744323    0.238747    0.075543    11.00000    0.01883    0.02223 =
         0.01887   -0.00300    0.00198    0.00113
AFIX  13
H1    2    0.831380    0.276602    0.059528    11.00000   -1.20000
AFIX   0
C2    1    0.635944    0.218801    0.027943    11.00000    0.02039    0.02410 =
         0.02276   -0.00389   -0.00130    0.00502
C3    1    0.695691    0.079845    0.001031    11.00000    0.01724    0.02164 =
         0.01909   -0.00250    0.00008    0.00132
C4    1    0.741171   -0.013078    0.049581    11.00000    0.03207    0.02114 =
         0.02274    0.00046   -0.00299    0.00000
AFIX  23
H4A   2    0.664338   -0.075069    0.060426    11.00000   -1.20000
H4B   2    0.822386   -0.070804    0.040039    11.00000   -1.20000
AFIX   0
C5    1    0.779031    0.088812    0.095461    11.00000    0.03222    0.02496 =
         0.02159   -0.00144   -0.00304    0.00592
AFIX  23
H5A   2    0.878855    0.081273    0.104261    11.00000   -1.20000
H5B   2    0.724290    0.066727    0.127557    11.00000   -1.20000
AFIX   0
C6    1    0.487211    0.192833    0.051039    11.00000    0.01721    0.06010 =
         0.04133   -0.01995    0.00315    0.00311
AFIX 137
H6A   2    0.456475    0.275279    0.070484    11.00000   -1.50000
H6B   2    0.489695    0.113058    0.075081    11.00000   -1.50000
H6C   2    0.422495    0.173931    0.021987    11.00000   -1.50000
AFIX   0
C7    1    0.634791    0.346337   -0.009978    11.00000    0.05558    0.02774 =
         0.03161    0.00062   -0.01115    0.01389
AFIX 137
H7A   2    0.575444    0.326372   -0.040556    11.00000   -1.50000
H7B   2    0.729452    0.365338   -0.022139    11.00000   -1.50000
H7C   2    0.598753    0.427511    0.008913    11.00000   -1.50000
AFIX   0
C8    1    0.695586    0.345752    0.117394    11.00000    0.02019    0.02317 =
         0.02127   -0.00416    0.00151   -0.00125
C9    1    0.591683    0.001095   -0.035512    11.00000    0.02132    0.02946 =
         0.02250   -0.00423    0.00096   -0.00189
C10   1    0.826005    0.118650   -0.032756    11.00000    0.02101    0.02413 =
         0.02212   -0.00203    0.00311    0.00353
N1    3    0.640789    0.302052    0.163463    11.00000    0.03467    0.02322 =
         0.02205   -0.00305    0.00819   -0.00043
O1    4    0.708245    0.474899    0.107794    11.00000    0.04618    0.02071 =
         0.02885   -0.00267    0.01458   -0.00346
O2    4    0.938946    0.147053   -0.013069    11.00000    0.02006    0.05918 =
         0.02860   -0.00629    0.00229   -0.00415
O3    4    0.801767    0.120320   -0.085207    11.00000    0.03104    0.07104 =
         0.02139    0.00423    0.00297   -0.01077
O4    4    0.487964    0.051182   -0.056480    11.00000    0.03195    0.04319 =
         0.04293   -0.00576   -0.01689    0.00571
O5    4    0.628601   -0.132238   -0.041557    11.00000    0.03692    0.03216 =
         0.05117   -0.01709   -0.01737    0.00269
H15   2    0.617949    0.369062    0.185931    11.00000    0.04024
H16   2    0.628381    0.210803    0.170538    11.00000    0.04537
H17   2    0.869043    0.143850   -0.099638    11.00000    0.05390
H18   2    0.568395   -0.176432   -0.062099    11.00000    0.06185
HKLF    4
REM  M5 IN P4(3)2(1)2
REM R1 =  0.0370 for   2602 Fo > 4sig(Fo)  and  0.0431 for all   2917 data
REM    163 parameters refined using      0 restraints
END
WGHT      0.0627      0.0981
REM Highest difference peak  0.261,  deepest hole -0.196,  1-sigma level  0.040
Q1    1   0.7620  0.0924 -0.0159  11.00000  0.05    0.26
Q2    1   0.7147  0.0336  0.0248  11.00000  0.05    0.26
Q3    1   0.7673  0.0410  0.0726  11.00000  0.05    0.23
Q4    1   0.6493  0.0482 -0.0153  11.00000  0.05    0.23
Q5    1   0.6642  0.1502  0.0122  11.00000  0.05    0.22
Q6    1   0.7137  0.2934  0.0949  11.00000  0.05    0.22
Q7    1   0.7547  0.1638  0.0859  11.00000  0.05    0.20
Q8    1   0.6957  0.2300  0.0526  11.00000  0.05    0.19
Q9    1   0.6502  0.2861  0.0083  11.00000  0.05    0.17
Q10   1   0.8746  0.1867 -0.0245  11.00000  0.05    0.17
;
data_global
_journal_date_recd_electronic     2012-01-17
_journal_date_accepted     2012-02-08
_journal_name_full     'Acta Crystallographica, Section E'
_journal_year     2012
_journal_volume     68
_journal_issue      3
_journal_page_first     o725
_journal_page_last     o725
_journal_paper_category     QO
_journal_paper_doi     10.1107/S1600536812005636
_journal_coeditor_code     ZS2175
_publ_contact_author_name     'Marian Gorichko'
_publ_contact_author_address
;
National Taras Shevchenko University
Department of Chemistry
Volodymyrska Street 64
01033 Kyiv
Ukraine
;
_publ_contact_author_email     417lab@gmail.com
_publ_contact_author_fax     ?
_publ_contact_author_phone     ?
_publ_section_title
;
3-Carbamoyl-2,2-dimethylcyclopentane-1,1-dicarboxylic acid
;
loop_
    _publ_author_name
    _publ_author_address
    'Volodymyr Knizhnikov'
;
National Taras Shevchenko University
Department of Chemistry
Volodymyrska Street 64
01033 Kyiv
Ukraine
;
    'Marian Gorichko'
;
National Taras Shevchenko University
Department of Chemistry
Volodymyrska Street 64
01033 Kyiv
Ukraine
;
    'Zoya Voitenko'
;
National Taras Shevchenko University
Department of Chemistry
Volodymyrska Street 64
01033 Kyiv
Ukraine
;
