# Supplementary material for: 3-Carbamoyl-2,2-dimethyl­cyclo­pentane-1,1-dicarb­oxy­lic acid
Source: Acta Crystallogr Sect E Struct Rep Online. 2012 Feb 17;68(Pt 3):o725. doi: 10.1107/S1600536812005636 (PMC3295496; doi:10.1107/S1600536812005636)
Supplement: Supplementary file 2 [file e-68-0o725-Isup2.hkl]

#
# h,k,l, Fc-squared, Fo-squared, sigma(Fo-squared) and status flag
#
data_I
_shelx_title ' M5 IN P4(3)2(1)2'
_shelx_refln_list_code          4
_shelx_F_calc_maximum      150.65
_exptl_crystal_F_000       976.00
_reflns_d_resolution_high  0.7337
 
loop_
 _symmetry_equiv_pos_as_xyz
 'x, y, z'
 'x+1/2, -y+1/2, -z+1/4'
 '-x, -y, z+1/2'
 '-x+1/2, y+1/2, -z+3/4'
 'y, x, -z'
 'y+1/2, -x+1/2, z+1/4'
 '-y+1/2, x+1/2, z+3/4'
 '-y, -x, -z+1/2'
 
_cell_length_a     9.4424
_cell_length_b     9.4424
_cell_length_c    24.7343
_cell_angle_alpha  90.000
_cell_angle_beta   90.000
_cell_angle_gamma  90.000
 
_shelx_F_squared_multiplier     1.000
 
loop_
 _refln_index_h
 _refln_index_k
 _refln_index_l
 _refln_F_squared_calc
 _refln_F_squared_meas
 _refln_F_squared_sigma
 _refln_observed_status
   1   1   0      979.38     1056.42     16.18 o
   0   2   0     4905.04     4603.07     67.26 o
   1   2   0       11.93       13.12      1.13 o
   2   2   0     1795.82     2055.78     31.37 o
   1   3   0    10681.45    10869.50    104.88 o
   2   3   0      167.46      185.88      3.50 o
   3   3   0     1154.32     1073.97     20.22 o
   0   4   0      436.05      287.67      9.52 o
   1   4   0     2550.80     2908.29     39.46 o
   2   4   0     1333.83     1320.69     22.00 o
   3   4   0       64.24       83.39      4.63 o
   4   4   0     2186.90     2132.08     38.56 o
   1   5   0       54.18       57.06      3.70 o
   2   5   0        2.69        1.02      1.85 o
   3   5   0       52.30       59.82      6.13 o
   4   5   0      178.05      183.71      6.79 o
   5   5   0       65.44       66.20      4.13 o
   0   6   0     1087.82     1050.72     21.07 o
   1   6   0       58.48       62.01      4.80 o
   2   6   0       23.16       29.90      3.31 o
   3   6   0        7.01        7.93      2.79 o
   4   6   0     1074.08     1068.37     20.44 o
   5   6   0      307.34      284.16      7.12 o
   6   6   0      217.27      209.50     11.65 o
   1   7   0      107.43      111.75      3.60 o
   2   7   0       53.98       61.38      4.52 o
   3   7   0       81.64       86.32      6.14 o
   4   7   0      693.10      667.68     15.19 o
   5   7   0      732.47      740.36     17.03 o
   6   7   0      269.10      269.74      9.81 o
   7   7   0       10.49       10.36      6.00 o
   0   8   0      486.48      445.71     16.55 o
   1   8   0     1162.90     1093.19     21.48 o
   2   8   0      801.06      745.29     16.51 o
   3   8   0      502.06      464.54     12.44 o
   4   8   0      310.61      311.19     10.24 o
   5   8   0       18.38       27.35      4.67 o
   6   8   0      137.44      144.88      7.92 o
   7   8   0       16.57       18.35      4.87 o
   8   8   0       30.71       26.68      7.64 o
   1   9   0      233.22      243.56     13.76 o
   2   9   0      101.22      106.09      5.98 o
   3   9   0      200.21      193.50      8.48 o
   4   9   0        1.39        2.89      3.73 o
   5   9   0       99.52      100.29      7.10 o
   6   9   0        6.72        0.67      4.27 o
   7   9   0        9.48       12.15      4.99 o
   8   9   0       25.86       23.11      5.77 o
   0  10   0       78.02       70.07      8.62 o
   1  10   0       86.05       95.51      6.71 o
   2  10   0      121.53      110.52      6.38 o
   3  10   0      208.70      191.61     15.70 o
   4  10   0       88.56       91.22      7.07 o
   5  10   0        5.71        5.19      4.44 o
   6  10   0        0.22        0.00      4.25 o
   7  10   0       14.21       12.50      5.45 o
   1  11   0       20.10       13.81      4.71 o
   2  11   0       13.83       12.17      4.54 o
   3  11   0       24.40       35.67      5.11 o
   4  11   0        0.60        0.00      3.97 o
   5  11   0       24.81       23.49      5.80 o
   6  11   0        9.41        0.35     11.73 o
   0  12   0        0.14        1.64      6.54 o
   1  12   0        2.66        0.00      4.38 o
   2  12   0       20.00       20.23      5.59 o
   3  12   0       13.68        9.55      5.24 o
   0   1   1      937.19      954.41     15.17 o
   1   1   1     1560.69     1517.72     15.61 o
  -1   2   1     2552.38     2583.58     23.46 o
   0   2   1    18918.39    18180.46    176.16 o
   1   2   1     2554.10     2579.83     26.40 o
   2   2   1      286.65      245.91      4.17 o
  -2   3   1     1152.58     1177.39     14.27 o
  -1   3   1     1227.87     1172.21     11.98 o
   0   3   1       20.38       29.94      1.13 o
   1   3   1     1229.48     1223.95     12.77 o
   2   3   1     1153.56     1166.34     13.43 o
   3   3   1     1552.66     1647.47     21.06 o
  -3   4   1      817.25      870.54     15.89 o
  -2   4   1     2368.81     2593.50     40.23 o
  -1   4   1     1791.59     1903.56     26.56 o
   0   4   1     1122.30     1283.03     15.77 o
   1   4   1     1793.04     1985.05     27.28 o
   2   4   1     2368.08     2558.69     39.71 o
   3   4   1      818.29      871.91     13.78 o
   4   4   1       13.99        9.67      1.69 o
  -4   5   1        3.48        0.32      3.73 o
  -3   5   1      239.52      264.15      7.46 o
  -2   5   1      311.57      350.57      8.51 o
  -1   5   1     2374.83     2480.07     34.39 o
   0   5   1      422.36      488.53      7.54 o
   1   5   1     2374.55     2577.65     29.35 o
   2   5   1      311.68      351.60      8.49 o
   3   5   1      239.33      258.60      7.35 o
   4   5   1        3.47        1.58      1.58 o
   5   5   1      726.10      745.36      9.30 o
  -5   6   1       70.84       61.06      3.55 o
  -4   6   1       56.67       68.50      5.32 o
  -3   6   1      378.29      361.25      9.51 o
  -2   6   1     2161.09     2152.04     35.38 o
  -1   6   1     1705.21     1701.97     26.38 o
   0   6   1      173.71      159.20      6.72 o
   1   6   1     1706.56     1796.96     21.29 o
   2   6   1     2162.64     2141.33     35.19 o
   3   6   1      378.29      357.47      9.45 o
   4   6   1       56.46       59.58      4.47 o
   5   6   1       71.26       70.44      5.05 o
   6   6   1      113.09       96.88      6.07 o
  -6   7   1      384.47      375.13     12.62 o
  -5   7   1       61.03       59.09      3.90 o
  -4   7   1      149.59      131.87      6.50 o
  -3   7   1      423.51      424.55     11.13 o
  -2   7   1      500.14      466.79     11.52 o
  -1   7   1       13.09        9.65      1.71 o
   0   7   1       97.97      133.04      4.06 o
   1   7   1       12.89       10.88      1.21 o
   2   7   1      499.74      476.44     11.63 o
   3   7   1      423.73      431.97     11.18 o
   4   7   1      148.95      150.84      6.92 o
   5   7   1       61.11       56.83      5.12 o
   6   7   1      383.57      397.77     12.44 o
   7   7   1        0.52        0.02      3.99 o
  -7   8   1       56.87       63.15      6.42 o
  -6   8   1      460.58      486.90     13.91 o
  -5   8   1      168.50      176.18     10.34 o
  -4   8   1        9.78        7.77      3.74 o
  -3   8   1     1010.50      949.71     19.83 o
  -2   8   1      379.58      394.03     11.09 o
  -1   8   1      184.40      195.27      6.90 o
   0   8   1      543.86      507.61     12.67 o
   1   8   1      184.55      193.60      6.81 o
   2   8   1      379.90      392.90     11.03 o
   3   8   1     1010.28      945.11     19.67 o
   4   8   1        9.82        8.03      3.71 o
   5   8   1      168.52      167.13      9.58 o
   6   8   1      461.12      479.21     13.76 o
   7   8   1       56.90       56.11      6.20 o
   8   8   1      104.13      117.91      8.27 o
  -8   9   1       81.28       82.43      7.85 o
  -7   9   1       42.04       49.65      6.45 o
  -6   9   1       38.65       39.96      5.67 o
  -5   9   1       10.97        9.99      4.25 o
  -4   9   1      241.65      229.52      9.32 o
  -3   9   1       43.52       41.22      6.60 o
  -2   9   1       58.05       60.48      4.87 o
  -1   9   1      600.65      604.76     14.93 o
   0   9   1       86.84       86.17      6.02 o
   1   9   1      600.27      584.99     14.68 o
   2   9   1       58.03       54.74      4.75 o
   3   9   1       43.43       43.87      5.19 o
   4   9   1      240.99      229.50      9.41 o
   5   9   1       10.94       16.04      4.57 o
   6   9   1       38.55       44.69      8.50 o
   7   9   1       41.86       48.81      6.27 o
   8   9   1       81.13       85.62      7.89 o
  -7  10   1       19.23       20.22      5.79 o
  -6  10   1       53.01       47.14      6.45 o
  -5  10   1       21.75       18.12      5.08 o
  -4  10   1      188.63      195.80     10.65 o
  -3  10   1      340.31      339.90     10.46 o
  -2  10   1       79.24       78.58      5.77 o
  -1  10   1       17.31       16.35      4.40 o
   0  10   1       41.39       48.97      5.50 o
   1  10   1       17.38       13.63      4.20 o
   2  10   1       79.32       66.29      5.48 o
   3  10   1      341.07      339.41     10.34 o
   4  10   1      188.73      204.14      9.48 o
   5  10   1       21.87       25.05      5.38 o
   6  10   1       52.90       45.05      6.30 o
   7  10   1       19.19       16.85      5.68 o
  -6  11   1       67.48       63.82     10.81 o
  -5  11   1      161.91      173.04     13.89 o
  -4  11   1       12.84       11.93      4.34 o
  -3  11   1       81.50       84.31      7.32 o
  -2  11   1       17.65       23.07      5.04 o
  -1  11   1       99.35      105.72      7.60 o
   0  11   1        2.25        0.03      4.09 o
   1  11   1       99.34      103.58      7.55 o
   2  11   1       17.45       22.33      7.22 o
   3  11   1       81.52       84.71      6.52 o
   4  11   1       12.85        9.70      5.42 o
   5  11   1      161.85      171.69      9.82 o
   6  11   1       67.67       72.37     11.31 o
  -4  12   1      120.43      139.70     18.47 o
  -3  12   1       30.48       31.13      6.56 o
  -2  12   1       31.31       40.61      6.44 o
  -1  12   1        2.78        4.98      4.75 o
   0  12   1        6.91        4.44      4.73 o
   1  12   1        2.78        0.79      4.60 o
   2  12   1       31.35       45.03      6.59 o
   3  12   1       30.31       21.05      5.57 o
   4  12   1      120.71      144.57     19.57 o
   0   1   2     5189.72     5170.60     43.57 o
   1   1   2    14233.52    13788.24    107.20 o
  -1   2   2      816.89      860.32      7.68 o
   0   2   2     2372.20     2596.46     21.35 o
   1   2   2      817.16      836.18      7.74 o
   2   2   2    15558.32    15625.84    142.53 o
  -2   3   2      576.86      543.35     11.77 o
  -1   3   2      907.98      983.43      9.76 o
   0   3   2      891.75      864.48     12.38 o
   1   3   2      908.40      995.82      9.75 o
   2   3   2      576.22      543.06      6.31 o
   3   3   2      281.56      338.08      5.59 o
  -3   4   2       59.63       66.44      3.46 o
  -2   4   2     1813.67     1967.69     36.07 o
  -1   4   2      593.45      583.92      9.52 o
   0   4   2      532.43      618.60      8.56 o
   1   4   2      593.32      615.81      8.53 o
   2   4   2     1813.37     1950.68     27.45 o
   3   4   2       59.57       67.53      5.02 o
   4   4   2      186.14      188.31      4.04 o
  -4   5   2      106.41      105.03      6.99 o
  -3   5   2     1133.07     1151.93     20.60 o
  -2   5   2      142.65      145.37      5.33 o
  -1   5   2       62.14       77.22      6.20 o
   0   5   2        0.74        1.79      1.24 o
   1   5   2       62.10       80.93      3.88 o
   2   5   2      142.27      152.17      7.03 o
   3   5   2     1132.40     1134.68     20.31 o
   4   5   2      106.72      106.19      5.14 o
   5   5   2      333.01      327.93      4.87 o
  -5   6   2       39.31       40.58      3.08 o
  -4   6   2       31.26       26.61      3.60 o
  -3   6   2      117.30       89.24      4.85 o
  -2   6   2      689.20      682.15     14.15 o
  -1   6   2       36.26       39.65      2.98 o
   0   6   2      147.47      183.80      5.65 o
   1   6   2       36.03       36.24      1.91 o
   2   6   2      689.07      696.45     14.25 o
   3   6   2      118.01       89.49      5.97 o
   4   6   2       31.24       31.55      3.74 o
   5   6   2       39.54       52.91      4.65 o
   6   6   2      306.63      276.26      9.35 o
  -6   7   2      387.90      370.58     11.45 o
  -5   7   2      182.30      171.40      6.11 o
  -4   7   2      118.56      106.76      5.97 o
  -3   7   2      743.54      713.43     15.58 o
  -2   7   2      454.04      437.15     11.10 o
  -1   7   2       78.06       69.15      3.09 o
   0   7   2      576.35      555.19     12.65 o
   1   7   2       77.83       63.83      2.67 o
   2   7   2      453.70      438.01     13.50 o
   3   7   2      742.45      720.92     16.75 o
   4   7   2      118.55      112.42      6.08 o
   5   7   2      182.42      174.08     10.61 o
   6   7   2      387.49      384.07     12.93 o
   7   7   2      121.94      123.92     12.68 o
  -7   8   2       33.86       35.55      5.56 o
  -6   8   2       34.78       41.16      5.45 o
  -5   8   2      891.46      903.66     24.52 o
  -4   8   2       75.74       65.38      5.54 o
  -3   8   2      459.14      452.92     12.23 o
  -2   8   2      646.18      586.76     14.14 o
  -1   8   2      334.61      308.46      8.49 o
   0   8   2      281.32      296.10      9.03 o
   1   8   2      334.35      309.49      8.72 o
   2   8   2      645.28      590.91     14.09 o
   3   8   2      460.23      449.70     12.11 o
   4   8   2       75.95       79.50      6.29 o
   5   8   2      891.75      879.06     22.11 o
   6   8   2       34.82       34.35      5.20 o
   7   8   2       33.87       34.57      5.47 o
   8   8   2       10.57       10.74      4.86 o
  -8   9   2        6.25        8.42      5.16 o
  -7   9   2        0.39        0.03      4.25 o
  -6   9   2      110.80      114.28     12.47 o
  -5   9   2       12.87       12.65      4.49 o
  -4   9   2       65.89       61.80      5.90 o
  -3   9   2      169.75      181.27      8.24 o
  -2   9   2      382.89      371.04     10.17 o
  -1   9   2      194.01      215.07      8.58 o
   0   9   2       57.18       52.24      5.15 o
   1   9   2      194.19      196.46      8.25 o
   2   9   2      382.75      373.29     10.15 o
   3   9   2      169.35      156.05      9.16 o
   4   9   2       65.91       66.70      5.96 o
   5   9   2       12.84       14.85      4.53 o
   6   9   2      110.75      116.47     10.39 o
   7   9   2        0.38        0.37      4.71 o
   8   9   2        6.23        5.24      4.98 o
  -7  10   2       15.42       23.63      6.01 o
  -6  10   2       63.90       57.70      6.77 o
  -5  10   2        3.73        6.22      4.54 o
  -4  10   2       39.15       42.68      5.58 o
  -3  10   2        8.67       10.58      3.86 o
  -2  10   2       40.17       38.23      4.73 o
  -1  10   2       70.84       67.89      6.05 o
   0  10   2       93.26       98.12      6.82 o
   1  10   2       70.87       57.93      5.81 o
   2  10   2       40.26       33.61      5.01 o
   3  10   2        8.75        9.48      3.80 o
   4  10   2       39.14       39.98      5.63 o
   5  10   2        3.71        5.36      4.44 o
   6  10   2       63.92       70.43     11.03 o
   7  10   2       15.43       15.69      5.68 o
  -6  11   2       20.64       22.72     11.49 o
  -5  11   2       28.75       27.17      6.01 o
  -4  11   2        0.55        0.00      3.69 o
  -3  11   2       88.90       96.94      6.79 o
  -2  11   2      101.33      102.41      7.49 o
  -1  11   2      135.91      133.47      8.14 o
   0  11   2        1.01        0.00      5.97 o
   1  11   2      135.81      136.93      8.23 o
   2  11   2      101.12       90.90      8.29 o
   3  11   2       89.31      111.01      7.13 o
   4  11   2        0.54        0.49      4.62 o
   5  11   2       28.65       28.46      7.39 o
   6  11   2       20.52       25.17      9.06 o
  -4  12   2       79.40      125.57     17.49 o
  -3  12   2      178.55      175.09      9.93 o
  -2  12   2        5.24        6.13      4.88 o
  -1  12   2       62.60       77.03      7.43 o
   0  12   2       48.74       65.57      7.04 o
   1  12   2       62.57       73.77      9.59 o
   2  12   2        5.34        1.11      4.75 o
   3  12   2      178.53      194.58     14.76 o
   4  12   2       79.69       99.53     23.57 o
   0   1   3     7277.29     7080.78     65.30 o
   1   1   3    20116.00    19645.42    146.53 o
  -1   2   3     1310.63     1369.64     12.85 o
   0   2   3      183.41      181.77      2.06 o
   1   2   3     1310.11     1374.40     11.48 o
   2   2   3     2244.37     2205.82     18.31 o
  -2   3   3      807.34      857.48      9.34 o
  -1   3   3      905.75      963.16      9.87 o
   0   3   3     3804.39     4094.29     34.80 o
   1   3   3      905.16      971.78      8.62 o
   2   3   3      807.38      855.38      9.51 o
   3   3   3     2748.98     2933.38     33.02 o
  -3   4   3     1273.89     1385.41     18.95 o
  -2   4   3       35.58       35.41      1.94 o
  -1   4   3     2457.33     2648.72     32.44 o
   0   4   3       18.08       31.73      2.74 o
   1   4   3     2460.50     2790.95     37.67 o
   2   4   3       35.84       41.63      3.04 o
   3   4   3     1273.56     1364.72     16.39 o
   4   4   3      105.80      120.02      4.20 o
  -4   5   3      231.80      227.84      4.71 o
  -3   5   3       89.63       83.15      4.23 o
  -2   5   3      406.15      403.44     10.09 o
  -1   5   3      619.77      631.09     11.12 o
   0   5   3      548.72      549.52     12.11 o
   1   5   3      619.42      649.63      9.55 o
   2   5   3      405.84      405.21      9.30 o
   3   5   3       89.65       89.19      4.39 o
   4   5   3      231.71      227.40      5.80 o
   5   5   3        0.34        1.34      1.22 o
  -5   6   3      531.43      518.87     10.54 o
  -4   6   3       94.87      108.74      6.31 o
  -3   6   3      786.29      803.58     18.61 o
  -2   6   3      169.58      179.46      6.39 o
  -1   6   3     1314.28     1333.59     20.31 o
   0   6   3     1017.38     1014.45     14.56 o
   1   6   3     1312.10     1380.19     29.60 o
   2   6   3      169.70      170.91      6.09 o
   3   6   3      786.06      770.24     17.33 o
   4   6   3       94.56       96.15      5.26 o
   5   6   3      531.38      520.16     18.87 o
   6   6   3      219.85      248.91     11.25 o
  -6   7   3       49.28       45.15      5.23 o
  -5   7   3      110.78      109.17      4.92 o
  -4   7   3      253.38      209.86      6.63 o
  -3   7   3      115.48      108.78      7.25 o
  -2   7   3      217.49      226.09      7.70 o
  -1   7   3      635.55      601.48     10.85 o
   0   7   3       41.05       34.76      4.64 o
   1   7   3      636.42      646.43     17.44 o
   2   7   3      217.36      225.11      7.64 o
   3   7   3      115.40      123.36      6.19 o
   4   7   3      253.20      225.04      8.16 o
   5   7   3      110.83      106.36      6.53 o
   6   7   3       49.25       53.89      6.91 o
   7   7   3        0.06        1.48      3.89 o
  -7   8   3      258.26      272.68     10.72 o
  -6   8   3       63.32       66.93      6.22 o
  -5   8   3      114.31      125.00     10.45 o
  -4   8   3        3.19        2.71      2.77 o
  -3   8   3       15.37       13.85      3.73 o
  -2   8   3       73.77       53.56      4.84 o
  -1   8   3      509.12      476.32     10.92 o
   0   8   3      903.40      764.44     19.70 o
   1   8   3      509.20      463.07     12.04 o
   2   8   3       73.78       59.21      6.93 o
   3   8   3       15.25       13.35      3.59 o
   4   8   3        3.16        3.94      3.51 o
   5   8   3      115.28      115.90      9.10 o
   6   8   3       63.20       64.20      6.16 o
   7   8   3      258.31      269.47     10.62 o
   8   8   3       72.69       74.49      7.14 o
  -8   9   3       40.19       49.95      6.76 o
  -7   9   3       30.38       33.74      7.71 o
  -6   9   3       12.07       13.00      4.68 o
  -5   9   3      134.05      130.97      7.83 o
  -4   9   3      145.15      131.88      6.27 o
  -3   9   3      146.15      141.67      7.56 o
  -2   9   3      131.11      124.79      6.24 o
  -1   9   3      594.65      575.29     17.27 o
   0   9   3       29.86       24.70      4.30 o
   1   9   3      594.40      580.67     14.54 o
   2   9   3      131.25      122.60      6.13 o
   3   9   3      146.43      131.79      7.22 o
   4   9   3      144.63      135.45      7.49 o
   5   9   3      134.20      112.34      7.34 o
   6   9   3       12.10       12.31      4.62 o
   7   9   3       30.31       31.53      5.78 o
   8   9   3       40.01       59.10      7.06 o
  -7  10   3       10.89       16.34      5.61 o
  -6  10   3      102.44      102.35      8.05 o
  -5  10   3      104.23      113.47      7.88 o
  -4  10   3      557.43      582.07     16.02 o
  -3  10   3       72.62       65.47      5.57 o
  -2  10   3       11.00       15.88      3.94 o
  -1  10   3       22.15       22.53      4.61 o
   0  10   3       12.19        9.56      4.49 o
   1  10   3       22.09       15.51      4.18 o
   2  10   3       10.98        4.66      4.80 o
   3  10   3       72.76       59.47      6.05 o
   4  10   3      557.25      578.06     21.59 o
   5  10   3      103.98      108.93     12.27 o
   6  10   3      102.36      103.87      8.08 o
   7  10   3       10.79        3.17      5.05 o
  -6  11   3       11.06       18.23     12.38 o
  -5  11   3        0.59        1.24      5.12 o
  -4  11   3       29.47       35.20      5.28 o
  -3  11   3       64.62       66.42      6.10 o
  -2  11   3       66.83       82.47      7.09 o
  -1  11   3        7.58        2.05      4.20 o
   0  11   3       11.05       18.04      4.84 o
   1  11   3        7.57        2.24      4.05 o
   2  11   3       66.63       67.16      6.63 o
   3  11   3       64.56       65.72      6.04 o
   4  11   3       29.49       38.53      6.15 o
   5  11   3        0.59        0.00      4.71 o
   6  11   3       11.04       24.11      8.70 o
  -4  12   3       34.33       41.35     12.88 o
  -3  12   3      138.72      154.12     10.60 o
  -2  12   3       51.16       52.64      6.77 o
  -1  12   3       26.29       27.39      5.83 o
   0  12   3       15.77       23.03      5.62 o
   1  12   3       26.27       37.33      6.24 o
   2  12   3       51.28       39.03      7.22 o
   3  12   3      138.87      129.49     10.34 o
   4  12   3       34.22       27.01      9.09 o
   0   0   4     8377.39     8306.10    144.31 o
   0   1   4     4569.68     4748.31     33.12 o
   1   1   4     1814.14     1790.11     13.25 o
  -1   2   4     4075.01     4356.09     34.06 o
   0   2   4     3377.37     3393.26     27.71 o
   1   2   4     4078.28     4328.04     32.53 o
   2   2   4       13.09       14.77      0.87 o
  -2   3   4     5027.21     5191.61     47.78 o
  -1   3   4      654.81      720.56      6.98 o
   0   3   4      382.28      490.05      8.81 o
   1   3   4      655.01      717.74      6.95 o
   2   3   4     5022.96     5205.69     47.97 o
   3   3   4      405.98      446.26      6.36 o
  -3   4   4      100.74      112.41      2.82 o
  -2   4   4      121.34      122.05      2.74 o
  -1   4   4      133.32      141.78      5.12 o
   0   4   4     3651.05     4072.82     45.81 o
   1   4   4      132.77      156.08      3.98 o
   2   4   4      121.05      122.30      2.86 o
   3   4   4      100.27      104.86      3.34 o
   4   4   4      152.14      137.37      3.28 o
  -4   5   4       89.66       89.53      3.73 o
  -3   5   4      111.01      128.74      4.39 o
  -2   5   4      265.48      291.25      6.20 o
  -1   5   4     1842.35     1966.71     24.99 o
   0   5   4     4242.57     4539.27     51.33 o
   1   5   4     1842.58     2065.75     39.12 o
   2   5   4      264.86      298.76      8.86 o
   3   5   4      111.11      134.19      4.24 o
   4   5   4       89.85       86.47      3.83 o
   5   5   4       98.40       80.06      2.48 o
  -5   6   4      969.02      982.81     18.19 o
  -4   6   4       13.48       15.19      2.74 o
  -3   6   4       75.78       82.03      5.17 o
  -2   6   4      122.31      128.58      3.96 o
  -1   6   4      855.27      943.88     13.44 o
   0   6   4        4.74        4.56      1.77 o
   1   6   4      855.35      970.81     16.60 o
   2   6   4      121.85      113.48      5.13 o
   3   6   4       75.82       76.59      4.58 o
   4   6   4       13.42       13.50      3.15 o
   5   6   4      968.44      996.22     19.98 o
   6   6   4      968.59      896.75     18.99 o
  -6   7   4       48.41       46.36      5.22 o
  -5   7   4      124.64      106.34      6.48 o
  -4   7   4      487.53      472.76     10.44 o
  -3   7   4      107.17      102.63      7.81 o
  -2   7   4      673.86      643.42     15.74 o
  -1   7   4      611.98      613.20     10.61 o
   0   7   4     2074.28     1976.60     29.32 o
   1   7   4      611.27      622.11     15.51 o
   2   7   4      673.73      642.98     14.07 o
   3   7   4      107.36      107.52      5.67 o
   4   7   4      487.33      480.18     15.61 o
   5   7   4      124.58      110.40      6.35 o
   6   7   4       48.29       46.98      5.24 o
   7   7   4      144.49      136.79      9.50 o
  -7   8   4        6.38        6.67      4.41 o
  -6   8   4       60.44       61.84      5.98 o
  -5   8   4      672.92      657.26     16.19 o
  -4   8   4       44.95       43.40      4.00 o
  -3   8   4      215.58      228.11      9.61 o
  -2   8   4      129.98      110.08      6.14 o
  -1   8   4      168.58      162.35      5.39 o
   0   8   4       64.80       76.97      4.12 o
   1   8   4      168.13      169.82      7.25 o
   2   8   4      130.55      116.41      8.43 o
   3   8   4      215.34      223.52      8.35 o
   4   8   4       44.89       50.20      5.54 o
   5   8   4      673.42      672.70     19.21 o
   6   8   4       60.13       58.07      5.92 o
   7   8   4        6.38        4.76      4.32 o
   8   8   4       35.14       33.23      7.27 o
  -8   9   4      243.33      276.86     11.90 o
  -7   9   4      134.50      147.91      9.30 o
  -6   9   4      252.62      267.32     10.82 o
  -5   9   4      155.18      133.74      7.88 o
  -4   9   4      501.88      488.43     11.82 o
  -3   9   4       52.51       46.73      5.31 o
  -2   9   4       76.59       70.02      4.42 o
  -1   9   4      455.12      436.43     10.38 o
   0   9   4        5.47        3.36      3.35 o
   1   9   4      455.34      426.99     12.09 o
   2   9   4       76.44       72.16      5.13 o
   3   9   4       52.78       48.59      5.26 o
   4   9   4      502.19      488.88     13.62 o
   5   9   4      155.29      136.12     11.95 o
   6   9   4      252.40      266.46     10.69 o
   7   9   4      134.36      141.17     12.80 o
   8   9   4      243.38      261.25     15.08 o
  -7  10   4       28.80       31.26      6.36 o
  -6  10   4       92.97       92.50      7.82 o
  -5  10   4       22.27       21.38      5.24 o
  -4  10   4      134.30      139.60      8.29 o
  -3  10   4        0.10        0.96      3.56 o
  -2  10   4       79.35       76.22      5.72 o
  -1  10   4       86.00       85.72      6.52 o
   0  10   4       61.42       58.86      5.77 o
   1  10   4       86.20       93.11      9.39 o
   2  10   4       79.59       69.09      6.13 o
   3  10   4        0.10        6.05      3.69 o
   4  10   4      134.31      155.74      8.50 o
   5  10   4       22.41       21.38      5.20 o
   6  10   4       93.05       94.65      7.81 o
   7  10   4       28.80       22.25      5.92 o
  -6  11   4       24.46       46.61     13.62 o
  -5  11   4        8.24        9.80      5.21 o
  -4  11   4       68.01       76.84      6.53 o
  -3  11   4        7.60        5.37      4.02 o
  -2  11   4       31.90       36.25      5.60 o
  -1  11   4       39.67       48.97      5.95 o
   0  11   4       84.20       98.74     13.45 o
   1  11   4       39.65       44.37      5.86 o
   2  11   4       32.09       34.73      5.52 o
   3  11   4        7.62       12.30      4.30 o
   4  11   4       68.04       73.44      7.51 o
   5  11   4        8.19        5.79      5.05 o
   6  11   4       24.50       21.55      8.49 o
  -4  12   4       82.11       79.56     15.38 o
  -3  12   4        5.36        2.52      6.43 o
  -2  12   4       23.85       34.02      6.00 o
  -1  12   4        4.56        2.02      4.84 o
   0  12   4       14.82       11.89      5.94 o
   1  12   4        4.64        7.48      4.73 o
   2  12   4       23.79       24.57      5.74 o
   3  12   4        5.39        6.36     11.42 o
   4  12   4       82.36       68.12     16.13 o
   0   1   5      417.67      365.36      3.87 o
   1   1   5        0.03        1.37      0.34 o
  -1   2   5     3494.39     3558.34     25.35 o
   0   2   5      324.38      302.00      3.20 o
   1   2   5     3491.63     3625.66     25.49 o
   2   2   5      101.28       96.17      1.73 o
  -2   3   5     9189.04    10031.56     95.84 o
  -1   3   5      457.97      471.15      8.36 o
   0   3   5    22694.22    22978.40    183.31 o
   1   3   5      459.64      487.77      5.43 o
   2   3   5     9189.63    10050.82     96.45 o
   3   3   5       91.91      104.32      2.37 o
  -3   4   5     1070.20     1096.41     16.09 o
  -2   4   5      289.77      306.00      4.54 o
  -1   4   5      394.66      410.76      9.24 o
   0   4   5      535.36      572.27      6.61 o
   1   4   5      395.63      408.80      6.38 o
   2   4   5      290.01      302.40      5.32 o
   3   4   5     1071.52     1128.54     12.87 o
   4   4   5      510.10      485.46      6.58 o
  -4   5   5      164.77      168.05      3.68 o
  -3   5   5      200.45      203.21      4.55 o
  -2   5   5     1524.58     1655.42     25.91 o
  -1   5   5     2449.79     2531.67     31.39 o
   0   5   5      260.80      315.47      5.08 o
   1   5   5     2449.84     2621.81     30.01 o
   2   5   5     1524.61     1686.51     22.08 o
   3   5   5      200.36      207.05      4.52 o
   4   5   5      164.80      165.03      4.70 o
   5   5   5       11.89       14.45      1.41 o
  -5   6   5      118.78      120.34      4.87 o
  -4   6   5      805.66      808.83     14.42 o
  -3   6   5      683.34      716.58     13.04 o
  -2   6   5      398.12      408.39     11.53 o
  -1   6   5      255.72      250.19      4.55 o
   0   6   5       19.10       22.87      2.37 o
   1   6   5      255.82      260.26      8.56 o
   2   6   5      399.11      402.90      7.92 o
   3   6   5      684.59      697.35     14.60 o
   4   6   5      804.91      826.94     16.85 o
   5   6   5      118.51      116.65      6.04 o
   6   6   5      369.16      369.97     10.88 o
  -6   7   5      249.79      239.52      9.56 o
  -5   7   5      293.57      268.42      7.54 o
  -4   7   5      367.68      338.64     11.73 o
  -3   7   5      421.73      400.35      9.37 o
  -2   7   5      396.00      396.54     11.87 o
  -1   7   5      173.94      186.10      4.17 o
   0   7   5      425.45      428.04      9.12 o
   1   7   5      173.82      193.39      4.54 o
   2   7   5      396.51      423.13     16.74 o
   3   7   5      421.20      413.20     10.87 o
   4   7   5      367.98      347.51     10.11 o
   5   7   5      293.95      266.51     10.48 o
   6   7   5      249.67      234.66     14.53 o
   7   7   5      201.66      221.24      9.22 o
  -7   8   5       54.64       58.67      6.28 o
  -6   8   5       28.58       27.40      5.00 o
  -5   8   5       28.73       30.67      4.84 o
  -4   8   5      503.56      492.79     11.26 o
  -3   8   5      352.97      321.62      8.71 o
  -2   8   5      738.63      718.52     12.84 o
  -1   8   5      268.85      252.47      6.69 o
   0   8   5      166.18      174.45      5.84 o
   1   8   5      269.03      253.14      8.63 o
   2   8   5      737.51      710.19     15.76 o
   3   8   5      353.50      333.03     10.18 o
   4   8   5      503.53      484.88     13.01 o
   5   8   5       28.65       37.46      4.97 o
   6   8   5       28.70       30.23      5.04 o
   7   8   5       54.64       56.08      6.32 o
   8   8   5       14.64        9.85      4.84 o
  -8   9   5       80.57      101.10      8.42 o
  -7   9   5       80.17       84.55      7.50 o
  -6   9   5       77.43       77.06      6.97 o
  -5   9   5       26.45       40.51      5.63 o
  -4   9   5      138.08      130.15      6.25 o
  -3   9   5      493.02      462.97     14.64 o
  -2   9   5      262.59      257.23      7.37 o
  -1   9   5       66.69       55.12      4.21 o
   0   9   5       34.11       32.68      4.52 o
   1   9   5       66.65       63.96      5.41 o
   2   9   5      262.67      243.75      8.17 o
   3   9   5      493.31      450.92     19.99 o
   4   9   5      138.43      137.13      7.52 o
   5   9   5       26.49       29.44      5.86 o
   6   9   5       77.15       84.06      7.04 o
   7   9   5       80.33       91.59      7.60 o
   8   9   5       80.44       87.01      8.09 o
   9   9   5       98.01      124.30     18.37 o
  -7  10   5        2.11        2.91      4.89 o
  -6  10   5       98.48      100.72      8.08 o
  -5  10   5       66.33       53.86      8.81 o
  -4  10   5       39.12       41.38      5.78 o
  -3  10   5       39.52       37.94      3.80 o
  -2  10   5        7.26        3.83      3.71 o
  -1  10   5       94.59       99.44      6.88 o
   0  10   5       53.66       52.20      5.60 o
   1  10   5       94.55       92.08      6.62 o
   2  10   5        7.22        5.58      3.96 o
   3  10   5       39.69       44.60      6.63 o
   4  10   5       38.92       38.81      5.61 o
   5  10   5       66.46       62.81      6.66 o
   6  10   5       98.41      109.03      8.13 o
   7  10   5        2.14        3.98      5.09 o
  -6  11   5      142.43      178.61     20.56 o
  -5  11   5       19.76       17.79      5.68 o
  -4  11   5       68.87       73.84      6.81 o
  -3  11   5       50.28       56.42      5.73 o
  -2  11   5       84.74       86.27      7.09 o
  -1  11   5        7.15        3.54      4.21 o
   0  11   5       12.57        8.42      4.46 o
   1  11   5        7.15        2.53      4.16 o
   2  11   5       84.57       92.19      8.77 o
   3  11   5       49.95       52.27      6.31 o
   4  11   5       68.65       77.84      7.28 o
   5  11   5       19.61       14.42      5.47 o
   6  11   5      142.50      177.60     22.21 o
  -4  12   5        8.87       23.60     11.32 o
  -3  12   5       72.82       76.55     10.58 o
  -2  12   5       23.28       14.54      5.32 o
  -1  12   5       43.62       44.19      6.31 o
   0  12   5       10.41       10.69      5.10 o
   1  12   5       43.71       57.43      6.81 o
   2  12   5       23.28       20.37      5.52 o
   3  12   5       72.61       60.09     14.30 o
   4  12   5        8.86       11.23     11.90 o
   0   1   6      769.95      722.79      5.09 o
   1   1   6      149.65      126.15      1.39 o
  -1   2   6     2026.03     2157.03     14.75 o
   0   2   6     3159.92     3321.74     23.55 o
   1   2   6     2025.53     2145.14     17.19 o
   2   2   6       98.93      108.34      1.65 o
  -2   3   6     2319.76     2396.41     19.84 o
  -1   3   6     2464.42     2736.22     20.42 o
   0   3   6    10690.40    10960.17     81.48 o
   1   3   6     2465.90     2756.32     30.27 o
   2   3   6     2320.32     2387.83     22.99 o
   3   3   6        0.27        0.00      0.67 o
  -3   4   6      903.77      882.90     16.41 o
  -2   4   6      247.22      272.07      4.20 o
  -1   4   6      296.68      366.04      6.00 o
   0   4   6      628.12      735.33      8.15 o
   1   4   6      297.65      372.41     10.77 o
   2   4   6      246.08      248.34     17.09 o
   3   4   6      903.91      830.22     36.95 o
   4   4   6      667.36      704.46     10.81 o
  -4   5   6      745.47      793.38     11.24 o
  -3   5   6       55.66       58.65      2.29 o
  -2   5   6      500.96      534.02     11.77 o
  -1   5   6     1081.52     1134.35     19.36 o
   0   5   6      111.39      100.09      3.42 o
   1   5   6     1081.22     1167.14     15.64 o
   2   5   6      501.57      504.95     16.18 o
   3   5   6       55.41       55.82      2.64 o
   4   5   6      745.47      772.75     11.53 o
   5   5   6      348.74      358.97      8.05 o
  -5   6   6      163.17      154.24      7.54 o
  -4   6   6      320.35      296.38      7.40 o
  -3   6   6        6.70        8.54      2.30 o
  -2   6   6      711.74      715.76     12.18 o
  -1   6   6      112.25      102.21      3.48 o
   0   6   6      178.98      166.47      5.64 o
   1   6   6      112.60      104.46      4.05 o
   2   6   6      712.62      719.00     12.35 o
   3   6   6        6.83       10.19      1.53 o
   4   6   6      320.15      289.13      6.65 o
   5   6   6      162.47      154.38     13.31 o
   6   6   6       12.49       15.47      3.87 o
  -6   7   6      351.12      318.60     10.61 o
  -5   7   6      185.25      176.19      6.23 o
  -4   7   6      485.03      466.00     10.45 o
  -3   7   6       31.12       28.11      3.26 o
  -2   7   6      942.63      920.62     28.83 o
  -1   7   6      377.15      363.79      6.69 o
   0   7   6       16.48       13.77      2.43 o
   1   7   6      378.59      381.08      7.68 o
   2   7   6      942.79      972.85     16.02 o
   3   7   6       31.05       30.76      4.07 o
   4   7   6      485.21      483.05     16.48 o
   5   7   6      185.78      173.41      8.91 o
   6   7   6      350.44      307.78     10.27 o
   7   7   6      127.86      122.92      7.37 o
  -7   8   6       81.24       81.85      6.91 o
  -6   8   6      137.79      127.86      7.57 o
  -5   8   6       17.42       18.20      4.21 o
  -4   8   6       83.33       73.64      4.73 o
  -3   8   6       10.87        7.96      2.96 o
  -2   8   6      387.04      348.05      9.79 o
  -1   8   6      381.26      377.79      8.37 o
   0   8   6      633.61      559.63     11.39 o
   1   8   6      381.58      394.87     10.95 o
   2   8   6      386.52      360.30     10.31 o
   3   8   6       10.90       13.52      3.65 o
   4   8   6       83.47       76.45      7.00 o
   5   8   6       17.44       15.80      4.12 o
   6   8   6      137.83      126.78      8.68 o
   7   8   6       81.26       86.38      7.11 o
   8   8   6        5.02       10.09      4.99 o
  -8   9   6        2.52        0.49      4.72 o
  -7   9   6      151.42      158.59      9.19 o
  -6   9   6       71.60       65.73      6.61 o
  -5   9   6       14.36       22.32      4.92 o
  -4   9   6      101.73       88.95      5.47 o
  -3   9   6       52.84       55.11      4.44 o
  -2   9   6      109.74      100.94      5.02 o
  -1   9   6       39.50       31.83      3.71 o
   0   9   6       54.62       40.82      4.75 o
   1   9   6       39.42       35.70      4.66 o
   2   9   6      110.08      113.73      6.55 o
   3   9   6       52.97       58.06      5.47 o
   4   9   6      101.35       95.55      6.58 o
   5   9   6       14.35       18.09      4.63 o
   6   9   6       71.30       63.16      6.40 o
   7   9   6      151.46      154.66     10.43 o
   8   9   6        2.56        0.00      5.94 o
  -7  10   6       15.76       13.81      5.55 o
  -6  10   6       82.59       92.01      7.79 o
  -5  10   6        2.02        1.87      4.35 o
  -4  10   6      178.56      178.08     12.44 o
  -3  10   6       50.63       57.28      4.30 o
  -2  10   6       90.37       84.60      5.74 o
  -1  10   6       36.91       38.34      5.23 o
   0  10   6      367.66      375.55     11.98 o
   1  10   6       36.88       38.04      5.16 o
   2  10   6       90.32       91.66      6.86 o
   3  10   6       50.57       52.61      5.24 o
   4  10   6      179.10      190.15      9.20 o
   5  10   6        2.06        7.50      4.65 o
   6  10   6       82.43       96.09      7.87 o
   7  10   6       15.83        5.65      6.23 o
  -6  11   6       22.96       16.24     11.25 o
  -5  11   6      153.44      176.76     10.03 o
  -4  11   6        5.71        6.64      4.41 o
  -3  11   6      193.59      190.70     12.24 o
  -2  11   6      155.14      143.27      7.42 o
  -1  11   6       15.34       19.34      7.38 o
   0  11   6        3.71        0.00      3.92 o
   1  11   6       15.54       11.23      4.66 o
   2  11   6      154.98      151.63      8.75 o
   3  11   6      193.58      190.62      9.62 o
   4  11   6        5.81        5.47      4.84 o
   5  11   6      153.34      150.99      9.29 o
   6  11   6       22.98       32.10      9.16 o
  -4  12   6       15.47       16.77     10.36 o
  -3  12   6       24.18       14.18      9.40 o
  -2  12   6       72.83       78.96      8.45 o
  -1  12   6      169.65      192.59     10.28 o
   0  12   6        1.36        2.60      4.72 o
   1  12   6      169.80      190.62      9.99 o
   2  12   6       72.85       91.78      7.90 o
   3  12   6       24.00       38.59     12.62 o
   4  12   6       15.51       22.52     12.04 o
   0   1   7     1465.63     1538.95     10.68 o
   1   1   7       32.41       30.05      1.10 o
  -1   2   7     2310.07     2511.92     20.36 o
   0   2   7      879.10      921.56      7.17 o
   1   2   7     2306.50     2465.65     23.03 o
   2   2   7      418.12      427.03      4.41 o
  -2   3   7      353.36      358.44      3.88 o
  -1   3   7     4031.75     4323.47     31.80 o
   0   3   7      246.71      259.97      4.55 o
   1   3   7     4031.47     4401.29     38.79 o
   2   3   7      353.57      359.10      4.96 o
   3   3   7     1236.62     1247.15     14.04 o
  -3   4   7       11.00       20.67      1.40 o
  -2   4   7     1050.13     1151.31     11.87 o
  -1   4   7     3081.41     3375.35     31.89 o
   0   4   7     2711.81     2697.45     26.13 o
   1   4   7     3081.87     3389.23     35.62 o
   2   4   7     1049.92     1150.93     18.18 o
   3   4   7       11.06       21.91      2.46 o
   4   4   7      221.14      206.22      5.68 o
  -4   5   7      553.97      545.41     14.28 o
  -3   5   7      716.79      726.59      9.34 o
  -2   5   7     1276.11     1269.10     13.79 o
  -1   5   7     1137.92     1246.90     17.22 o
   0   5   7       44.08       57.50      3.95 o
   1   5   7     1136.61     1290.75     26.10 o
   2   5   7     1275.85     1196.05     45.16 o
   3   5   7      718.13      720.41     11.78 o
   4   5   7      553.40      534.57      8.79 o
   5   5   7       80.55       92.99      3.55 o
  -5   6   7       45.02       46.31      2.79 o
  -4   6   7       64.79       76.44      4.03 o
  -3   6   7       85.91       81.43      4.38 o
  -2   6   7      140.34      143.90     10.42 o
  -1   6   7      790.88      793.40     10.58 o
   0   6   7        3.56        2.81      1.79 o
   1   6   7      791.04      813.33     15.18 o
   2   6   7      140.78      142.71      6.50 o
   3   6   7       85.76       85.90      2.94 o
   4   6   7       64.99       72.84      4.56 o
   5   6   7       44.45       47.21      3.45 o
   6   6   7       30.04       33.09      4.39 o
  -6   7   7       20.49       13.97      4.04 o
  -5   7   7      137.91      135.40      5.57 o
  -4   7   7       26.67       34.06      3.47 o
  -3   7   7       56.84       58.27      3.95 o
  -2   7   7      356.20      339.58      6.49 o
  -1   7   7       63.45       59.39      2.84 o
   0   7   7       28.74       35.93      3.07 o
   1   7   7       63.40       65.79      4.79 o
   2   7   7      356.23      353.66      7.81 o
   3   7   7       56.97       57.08      4.56 o
   4   7   7       26.52       35.28      5.45 o
   5   7   7      137.95      131.52      7.32 o
   6   7   7       20.46       24.99      5.81 o
   7   7   7        3.17        5.23      3.93 o
  -7   8   7        6.46        4.49      4.29 o
  -6   8   7      235.67      248.81      9.97 o
  -5   8   7       78.57       75.72      6.13 o
  -4   8   7       61.50       50.90      4.25 o
  -3   8   7       17.90       21.64      3.07 o
  -2   8   7      362.07      336.54      7.45 o
  -1   8   7       43.01       39.44      3.37 o
   0   8   7       22.28       21.11      2.99 o
   1   8   7       42.88       45.59      3.89 o
   2   8   7      361.53      338.80     10.03 o
   3   8   7       17.93       11.78      3.57 o
   4   8   7       61.08       50.15      5.00 o
   5   8   7       78.61       79.79      6.41 o
   6   8   7      235.78      242.07     14.36 o
   7   8   7        6.37        7.69      4.43 o
   8   8   7       82.89      100.77      7.83 o
  -8   9   7        0.50        0.00      6.14 o
  -7   9   7       69.19       73.18      7.22 o
  -6   9   7       87.36       84.13      7.18 o
  -5   9   7      262.37      273.53     10.53 o
  -4   9   7       41.64       39.85      3.89 o
  -3   9   7       41.46       42.51      3.88 o
  -2   9   7        6.87        1.77      2.39 o
  -1   9   7       71.64       70.35      4.63 o
   0   9   7        1.97        7.83      3.55 o
   1   9   7       71.73       79.06      5.79 o
   2   9   7        6.86        0.86      3.50 o
   3   9   7       41.51       47.96      5.17 o
   4   9   7       41.79       44.01      5.26 o
   5   9   7      262.44      271.48     10.35 o
   6   9   7       87.52       90.83      7.18 o
   7   9   7       68.86       72.63      7.76 o
   8   9   7        0.49        0.00      6.48 o
  -7  10   7       13.33       21.87      8.16 o
  -6  10   7       45.74       52.86      5.88 o
  -5  10   7      123.31      121.40     14.26 o
  -4  10   7      228.55      218.40      8.66 o
  -3  10   7        3.41        5.71      3.20 o
  -2  10   7       22.88       23.17      4.04 o
  -1  10   7       54.15       56.49      5.79 o
   0  10   7      118.75      136.57      9.67 o
   1  10   7       54.33       54.42      6.73 o
   2  10   7       22.85       29.16      4.91 o
   3  10   7        3.41        4.80      3.67 o
   4  10   7      228.80      231.18     10.01 o
   5  10   7      123.10      126.42      8.17 o
   6  10   7       45.76       57.91      9.15 o
   7  10   7       13.43       15.00      8.25 o
  -6  11   7       19.35       27.08     12.16 o
  -5  11   7        0.72        0.00      4.73 o
  -4  11   7       33.54       32.24      5.25 o
  -3  11   7       17.03       16.90      4.54 o
  -2  11   7       23.53       24.53      4.58 o
  -1  11   7        5.63        3.29      3.78 o
   0  11   7       10.68       12.17      4.61 o
   1  11   7        5.55        4.95      4.23 o
   2  11   7       23.55       29.34      5.34 o
   3  11   7       16.90       23.77      5.28 o
   4  11   7       33.52       32.48      5.29 o
   5  11   7        0.71        4.17      4.99 o
   6  11   7       19.43       12.25      8.07 o
  -3  12   7        9.83       11.54      7.17 o
  -2  12   7        1.60        0.00      5.11 o
  -1  12   7        2.28        1.75      4.16 o
   0  12   7      151.93      159.69      9.50 o
   1  12   7        2.28        1.83      7.13 o
   2  12   7        1.64        7.93      7.18 o
   3  12   7        9.79        5.16     10.53 o
   0   0   8     1526.86     1480.55     30.16 o
   0   1   8      168.57      144.16      2.28 o
   1   1   8     9100.89     9552.97     73.23 o
  -1   2   8     5618.19     5979.88     46.30 o
   0   2   8      371.50      351.97      3.58 o
   1   2   8     5620.19     6003.22     49.56 o
   2   2   8     2159.13     2513.42     21.76 o
  -2   3   8       40.88       35.86      1.45 o
  -1   3   8     1584.92     1741.64     15.00 o
   0   3   8      564.00      618.60      7.64 o
   1   3   8     1583.77     1757.52     20.42 o
   2   3   8       40.61       39.89      1.82 o
   3   3   8        3.39        4.37      0.99 o
  -3   4   8      324.78      324.84      5.30 o
  -2   4   8       23.37       31.51      1.42 o
  -1   4   8     1836.13     1832.56     42.09 o
   0   4   8     2436.57     2640.86     27.07 o
   1   4   8     1837.61     1930.92     21.67 o
   2   4   8       23.41       25.60      1.68 o
   3   4   8      324.24      335.02      5.56 o
   4   4   8      580.48      574.43     19.76 o
  -4   5   8      166.89      177.60      5.19 o
  -3   5   8       62.81       62.38      2.19 o
  -2   5   8      148.64      139.70      3.29 o
  -1   5   8      485.69      494.83      6.75 o
   0   5   8      114.25      115.68      3.18 o
   1   5   8      486.25      497.56      8.13 o
   2   5   8      148.97      131.88      5.38 o
   3   5   8       63.18       63.55      2.66 o
   4   5   8      166.60      179.47      3.94 o
   5   5   8      952.47      928.24     13.95 o
  -5   6   8      201.42      194.54      5.61 o
  -4   6   8      196.70      185.24      4.97 o
  -3   6   8      309.21      287.53      6.41 o
  -2   6   8       98.16      121.17      5.65 o
  -1   6   8        6.52        7.58      1.54 o
   0   6   8        0.13        0.83      1.61 o
   1   6   8        6.45        9.25      1.73 o
   2   6   8       98.09      106.83      3.81 o
   3   6   8      309.35      287.13      6.27 o
   4   6   8      196.65      189.10      8.78 o
   5   6   8      201.98      191.28      5.05 o
   6   6   8        2.25        0.24      3.07 o
  -6   7   8       11.30       16.03      4.08 o
  -5   7   8      224.76      213.85      6.89 o
  -4   7   8      988.71      908.38     15.08 o
  -3   7   8      401.67      349.22      7.94 o
  -2   7   8      627.26      623.52     10.61 o
  -1   7   8      182.52      156.91      4.13 o
   0   7   8      150.95      122.33      4.85 o
   1   7   8      183.10      156.28      5.31 o
   2   7   8      626.98      551.75     67.84 o
   3   7   8      402.00      335.61      9.66 o
   4   7   8      988.79      940.06     19.04 o
   5   7   8      225.33      225.20      8.46 o
   6   7   8       11.25       12.70      3.88 o
   7   7   8      177.46      175.31      8.44 o
  -7   8   8        5.91        0.12      4.13 o
  -6   8   8      123.09      124.53      7.48 o
  -5   8   8      158.34      148.51      8.53 o
  -4   8   8        1.23        1.20      2.47 o
  -3   8   8      108.06      104.68      4.83 o
  -2   8   8      211.98      205.12      5.80 o
  -1   8   8      322.51      316.99      7.12 o
   0   8   8     1062.57     1013.17     17.59 o
   1   8   8      323.21      317.61      8.03 o
   2   8   8      212.44      216.09      7.98 o
   3   8   8      108.29      108.98      6.17 o
   4   8   8        1.17        0.98      3.31 o
   5   8   8      158.33      143.65      7.53 o
   6   8   8      123.51      132.25      7.60 o
   7   8   8        5.96        3.55      4.20 o
   8   8   8        0.04        1.81      4.55 o
  -8   9   8       46.02       55.65     13.75 o
  -7   9   8       49.22       50.42      6.53 o
  -6   9   8       33.22       35.69      5.02 o
  -5   9   8       11.76       13.58      3.86 o
  -4   9   8       64.62       67.67      6.09 o
  -3   9   8       16.97       11.01      2.76 o
  -2   9   8        2.43        1.27      2.39 o
  -1   9   8      217.50      200.49      6.38 o
   0   9   8      173.65      150.24     10.29 o
   1   9   8      217.54      201.39      8.28 o
   2   9   8        2.45        0.00      3.78 o
   3   9   8       16.95       11.00      3.90 o
   4   9   8       64.95       68.33      7.58 o
   5   9   8       11.76       12.16      5.28 o
   6   9   8       33.28       26.56      5.20 o
   7   9   8       49.07       51.74      6.53 o
   8   9   8       46.17       58.72      7.18 o
  -7  10   8       89.43       95.12      9.17 o
  -6  10   8       48.23       53.89      5.98 o
  -5  10   8       11.88        8.26      3.96 o
  -4  10   8      138.60      134.73      7.84 o
  -3  10   8      338.16      338.59      8.89 o
  -2  10   8       73.79       70.73      5.01 o
  -1  10   8      127.24      129.57      6.67 o
   0  10   8        7.01        7.26      3.97 o
   1  10   8      127.04      122.15      7.31 o
   2  10   8       73.75       73.45      6.31 o
   3  10   8      338.10      335.04     10.31 o
   4  10   8      138.65      126.32      7.81 o
   5  10   8       11.93       14.12      6.52 o
   6  10   8       48.41       56.02      6.75 o
   7  10   8       89.13       79.26     10.57 o
  -5  11   8        1.40       13.04      7.13 o
  -4  11   8       11.98        7.69      4.34 o
  -3  11   8        9.50        5.22      4.02 o
  -2  11   8        2.00        5.33      3.81 o
  -1  11   8       54.75       72.38      7.24 o
   0  11   8      127.38      122.34      7.06 o
   1  11   8       54.63       63.74      8.83 o
   2  11   8        1.96        0.00      4.35 o
   3  11   8        9.54        4.57      4.43 o
   4  11   8       11.90        8.77      4.42 o
   5  11   8        1.37        0.33      5.53 o
  -3  12   8       41.12       51.96      9.18 o
  -2  12   8        3.78        0.00      6.29 o
  -1  12   8       84.03       96.94      7.80 o
   0  12   8       39.61       33.81      5.40 o
   1  12   8       83.65       83.29      8.74 o
   2  12   8        3.77        0.74      6.99 o
   3  12   8       41.28       52.51     13.53 o
   0   1   9      457.39      497.51      4.50 o
   1   1   9     6688.21     6918.68     48.33 o
  -1   2   9     1528.89     1604.51     12.79 o
   0   2   9       81.97       57.23      1.47 o
   1   2   9     1529.86     1606.26     14.30 o
   2   2   9       89.84      120.61      2.65 o
  -2   3   9     2537.42     2732.89     24.89 o
  -1   3   9      565.87      599.67      6.03 o
   0   3   9      823.16      902.37      8.39 o
   1   3   9      566.19      604.08      8.74 o
   2   3   9     2537.98     2746.02     25.66 o
   3   3   9      995.03     1159.65     12.24 o
  -3   4   9      685.54      728.67      9.57 o
  -2   4   9      641.75      666.92      7.78 o
  -1   4   9      361.55      357.66      4.94 o
   0   4   9      165.84      170.75      3.59 o
   1   4   9      360.50      358.35      7.50 o
   2   4   9      642.38      663.35      8.80 o
   3   4   9      685.31      730.56      9.52 o
   4   4   9        3.87        2.89      1.34 o
  -4   5   9       12.55        7.51      1.61 o
  -3   5   9      246.56      215.43     13.02 o
  -2   5   9      652.56      646.66     10.26 o
  -1   5   9        3.52        0.81      0.88 o
   0   5   9     1860.30     1825.65     19.55 o
   1   5   9        3.45        3.22      1.33 o
   2   5   9      653.98      638.09      9.37 o
   3   5   9      246.26      242.39      5.93 o
   4   5   9       12.32       12.35      1.70 o
   5   5   9      848.48      808.47     13.74 o
  -5   6   9       75.74       76.54      3.55 o
  -4   6   9      199.27      221.53      8.56 o
  -3   6   9      688.24      657.88     11.42 o
  -2   6   9      524.63      542.95      9.36 o
  -1   6   9       20.99       19.40      1.87 o
   0   6   9      153.36      150.67      3.74 o
   1   6   9       20.96       20.31      2.07 o
   2   6   9      524.53      528.40      8.92 o
   3   6   9      688.57      661.14     10.49 o
   4   6   9      198.92      209.50     12.15 o
   5   6   9       76.21       77.91      4.43 o
   6   6   9        0.21        0.00      3.17 o
  -6   7   9      149.53      153.46      7.66 o
  -5   7   9       38.91       40.08      3.53 o
  -4   7   9      185.11      188.48      6.79 o
  -3   7   9       18.53       14.53      2.67 o
  -2   7   9      772.83      745.96     11.29 o
  -1   7   9     1022.77      929.17     12.46 o
   0   7   9      113.56       96.00      3.64 o
   1   7   9     1022.45      957.68     21.78 o
   2   7   9      773.73      746.37     11.84 o
   3   7   9       18.53       11.50      2.18 o
   4   7   9      185.13      177.45      9.75 o
   5   7   9       39.14       36.16      3.65 o
   6   7   9      149.29      153.82      7.56 o
   7   7   9      155.30      146.10      7.93 o
  -7   8   9       37.48       29.81      5.36 o
  -6   8   9       11.98       11.36      3.81 o
  -5   8   9      177.95      186.35      7.46 o
  -4   8   9       10.01        8.07      2.73 o
  -3   8   9       80.53       87.76      6.83 o
  -2   8   9      502.66      456.83     10.67 o
  -1   8   9      239.37      220.67      5.97 o
   0   8   9       49.56       39.51      3.56 o
   1   8   9      239.49      229.41      7.10 o
   2   8   9      502.92      477.35     14.44 o
   3   8   9       80.93       64.42      5.01 o
   4   8   9       10.04        6.16      3.62 o
   5   8   9      177.50      170.10     14.38 o
   6   8   9       12.05       13.13      4.39 o
   7   8   9       37.47       43.85      6.57 o
   8   8   9      117.43      133.16      8.49 o
  -8   9   9       10.94        8.37      5.73 o
  -7   9   9       17.99       20.03      4.78 o
  -6   9   9       22.09       16.70      4.30 o
  -5   9   9      410.82      419.16     13.98 o
  -4   9   9       16.27       10.93      2.74 o
  -3   9   9       71.92       73.89      4.28 o
  -2   9   9       31.44       32.49      3.40 o
  -1   9   9       61.96       61.57      4.13 o
   0   9   9      284.17      242.58      8.06 o
   1   9   9       61.82       67.74      5.56 o
   2   9   9       31.62       37.60      4.81 o
   3   9   9       71.79       70.37      5.76 o
   4   9   9       16.30       18.17      4.44 o
   5   9   9      410.58      433.28     13.12 o
   6   9   9       22.23       18.91      5.73 o
   7   9   9       17.88        7.89      4.91 o
   8   9   9       10.97        4.59      6.91 o
  -7  10   9       49.63       45.93      7.55 o
  -6  10   9       12.76       17.90      4.75 o
  -5  10   9       47.81       50.64      5.52 o
  -4  10   9       90.45       96.03      5.74 o
  -3  10   9       49.16       51.59      4.58 o
  -2  10   9      248.34      244.65      7.92 o
  -1  10   9      224.89      215.63      8.63 o
   0  10   9       50.20       64.21      5.33 o
   1  10   9      224.58      207.36      9.00 o
   2  10   9      248.13      238.88      9.70 o
   3  10   9       49.16       46.47      8.18 o
   4  10   9       90.57       87.80      7.53 o
   5  10   9       47.92       44.52      6.13 o
   6  10   9       12.78       13.55      6.83 o
   7  10   9       49.49       62.34     10.00 o
  -5  11   9        4.78       10.14      5.57 o
  -4  11   9       29.28       30.19      5.25 o
  -3  11   9       48.65       47.42      5.55 o
  -2  11   9      110.80      113.36      6.77 o
  -1  11   9       63.08       67.88      7.77 o
   0  11   9       43.54       37.43      5.04 o
   1  11   9       63.29       63.67      5.82 o
   2  11   9      110.99      113.44     10.91 o
   3  11   9       48.67       48.72      6.20 o
   4  11   9       29.12       33.52      5.26 o
   5  11   9        4.74        2.95      7.13 o
  -3  12   9       16.09       15.62      7.60 o
  -2  12   9       11.83       12.32      7.39 o
  -1  12   9      370.34      372.92     15.34 o
   0  12   9      155.29      164.85     11.36 o
   1  12   9      370.74      394.62     15.90 o
   2  12   9       11.93        0.00      5.59 o
   3  12   9       15.98       10.89     10.70 o
   0   1  10      186.41      180.80      2.13 o
   1   1  10     5231.04     5524.24     41.32 o
  -1   2  10      422.32      467.14      4.50 o
   0   2  10     1386.76     1489.32     11.96 o
   1   2  10      422.82      462.40      7.27 o
   2   2  10       33.98       28.56      1.12 o
  -2   3  10      712.29      767.66      7.77 o
  -1   3  10     3986.61     4149.90     34.03 o
   0   3  10        0.14        0.96      0.73 o
   1   3  10     3985.50     4164.59     38.95 o
   2   3  10      711.32      762.88      8.51 o
   3   3  10      151.99      144.91      3.82 o
  -3   4  10      155.15      169.55      3.58 o
  -2   4  10       28.77       33.34      1.74 o
  -1   4  10       82.55       82.78      2.14 o
   0   4  10      170.48      136.94      2.95 o
   1   4  10       83.19       81.87      2.60 o
   2   4  10       28.76       35.05      3.12 o
   3   4  10      155.54      169.84      3.71 o
   4   4  10       49.94       49.30      2.31 o
  -4   5  10      678.66      656.81      9.34 o
  -3   5  10      802.79      808.79     10.84 o
  -2   5  10      444.35      434.83     26.34 o
  -1   5  10      172.05      164.89      3.80 o
   0   5  10     1211.67     1270.90     15.21 o
   1   5  10      172.38      175.25      4.45 o
   2   5  10      444.31      488.93      7.74 o
   3   5  10      802.87      812.59     11.51 o
   4   5  10      679.94      665.14     10.53 o
   5   5  10      228.70      198.20      4.99 o
  -5   6  10      210.13      196.62      5.45 o
  -4   6  10      126.23      129.17      4.44 o
  -3   6  10      535.19      505.67     10.94 o
  -2   6  10      403.89      421.90     15.48 o
  -1   6  10       15.62       17.45      1.91 o
   0   6  10      485.87      519.13      7.80 o
   1   6  10       15.46       19.72      2.13 o
   2   6  10      402.75      440.98      7.49 o
   3   6  10      535.00      526.94      9.49 o
   4   6  10      126.24      135.08      4.99 o
   5   6  10      210.68      185.13      5.65 o
   6   6  10      200.11      168.61     13.43 o
  -6   7  10      185.86      191.89     10.95 o
  -5   7  10      218.32      203.47      7.31 o
  -4   7  10      181.02      172.39      5.73 o
  -3   7  10      119.22      117.60      4.82 o
  -2   7  10      707.81      653.86      9.71 o
  -1   7  10      476.19      421.44      9.03 o
   0   7  10      172.59      161.29      4.59 o
   1   7  10      476.35      426.29      8.12 o
   2   7  10      709.07      664.64     10.31 o
   3   7  10      119.16      115.85      7.16 o
   4   7  10      180.70      177.05      7.27 o
   5   7  10      218.69      203.37      7.44 o
   6   7  10      185.99      178.25      9.49 o
   7   7  10       34.08       38.10      4.63 o
  -7   8  10      176.22      179.42      8.17 o
  -6   8  10       39.36       48.67      5.06 o
  -5   8  10       16.34        9.91      3.55 o
  -4   8  10       50.42       53.38      4.05 o
  -3   8  10       16.30       14.04      3.48 o
  -2   8  10       52.82       48.99      3.44 o
  -1   8  10      306.99      296.44      6.93 o
   0   8  10       21.22       16.06      2.41 o
   1   8  10      306.73      303.11     10.00 o
   2   8  10       52.83       51.24      4.22 o
   3   8  10       16.23       16.32      3.79 o
   4   8  10       50.45       36.55      9.41 o
   5   8  10       16.25        7.99      3.70 o
   6   8  10       39.37       42.63      5.38 o
   7   8  10      176.26      187.40      9.00 o
   8   8  10        2.33        0.00      3.90 o
  -8   9  10       17.45       20.66      6.41 o
  -7   9  10      137.19      131.42      7.73 o
  -6   9  10        4.48        6.25      4.04 o
  -5   9  10       34.70       38.62      4.86 o
  -4   9  10      101.61      113.91     10.39 o
  -3   9  10      180.57      179.04      5.91 o
  -2   9  10      264.92      251.52      6.79 o
  -1   9  10       82.11       85.16      4.65 o
   0   9  10       68.15       62.31      4.85 o
   1   9  10       81.79       78.89      6.85 o
   2   9  10      264.80      256.22      8.48 o
   3   9  10      180.71      170.74      9.19 o
   4   9  10      101.84       95.21      9.14 o
   5   9  10       34.74       49.02      7.67 o
   6   9  10        4.50        8.86      4.56 o
   7   9  10      137.11      136.43      7.84 o
   8   9  10       17.47       11.18      8.19 o
  -7  10  10        2.40        5.35      5.68 o
  -6  10  10       26.98       26.37      5.11 o
  -5  10  10       88.85       92.80      7.26 o
  -4  10  10       39.06       40.61      4.50 o
  -3  10  10       42.24       38.00      5.84 o
  -2  10  10       36.82       32.13      4.38 o
  -1  10  10       27.92       26.11      4.17 o
   0  10  10      231.44      209.35      8.11 o
   1  10  10       28.21       21.02      4.00 o
   2  10  10       36.55       38.50      4.77 o
   3  10  10       42.22       41.51      5.48 o
   4  10  10       38.89       39.41      5.53 o
   5  10  10       88.82      109.79      7.87 o
   6  10  10       26.82       28.57      5.86 o
   7  10  10        2.39        2.26      5.83 o
  -5  11  10      113.23      121.34     10.60 o
  -4  11  10       20.77       19.65      4.80 o
  -3  11  10       26.13       32.25      5.16 o
  -2  11  10       36.94       36.84      5.08 o
  -1  11  10       30.26       29.54      4.75 o
   0  11  10        1.10        0.00      3.84 o
   1  11  10       30.25       24.79      4.75 o
   2  11  10       36.71       48.81      5.50 o
   3  11  10       26.10       36.70      5.31 o
   4  11  10       20.69       16.47      4.68 o
   5  11  10      112.94      129.61     10.39 o
  -2  12  10       65.75       70.26     14.10 o
  -1  12  10       86.50       86.33     17.13 o
   0  12  10       40.61       42.62      7.45 o
   1  12  10       86.21       99.77      9.30 o
   2  12  10       65.77       66.77     10.41 o
   0   1  11      840.96      819.09      7.28 o
   1   1  11      346.59      434.73      4.98 o
  -1   2  11      677.96      760.62      7.96 o
   0   2  11      118.59      126.30      3.50 o
   1   2  11      677.87      748.17      7.17 o
   2   2  11      834.74      859.62      8.08 o
  -2   3  11       48.82       40.54      1.83 o
  -1   3  11      281.00      318.35      3.95 o
   0   3  11     1507.54     1600.58     14.55 o
   1   3  11      281.31      320.54      4.11 o
   2   3  11       48.40       40.81      1.82 o
   3   3  11        6.95        9.61      1.21 o
  -3   4  11      894.38      849.29     10.37 o
  -2   4  11       36.03       43.96      1.73 o
  -1   4  11       10.11        9.31      1.07 o
   0   4  11       43.40       33.85      1.50 o
   1   4  11       10.36        8.41      1.30 o
   2   4  11       36.07       39.99      3.01 o
   3   4  11      893.74      848.83     10.35 o
   4   4  11      711.69      672.92      9.30 o
  -4   5  11      783.66      731.87     10.20 o
  -3   5  11      533.35      519.62      7.88 o
  -2   5  11      406.74      406.77      7.38 o
  -1   5  11      766.59      756.37     14.68 o
   0   5  11      929.75      836.60     10.26 o
   1   5  11      767.17      803.32     15.96 o
   2   5  11      407.81      417.48      6.96 o
   3   5  11      533.99      512.74      8.27 o
   4   5  11      782.54      747.23     10.25 o
   5   5  11      603.56      537.08      8.32 o
  -5   6  11       52.32       42.01      2.94 o
  -4   6  11       20.61       19.31      2.32 o
  -3   6  11       66.68       56.82      3.99 o
  -2   6  11       39.46       44.35      3.06 o
  -1   6  11       39.82       42.01      3.24 o
   0   6  11      386.06      447.30      7.10 o
   1   6  11       39.97       42.29      3.09 o
   2   6  11       39.82       45.96      2.70 o
   3   6  11       66.53       62.00      2.92 o
   4   6  11       20.48       17.95      2.63 o
   5   6  11       52.26       49.99      3.00 o
   6   6  11      253.47      264.30      8.32 o
  -6   7  11      324.69      281.82     31.02 o
  -5   7  11       98.19       89.74      9.22 o
  -4   7  11      399.50      317.29     37.03 o
  -3   7  11      223.72      214.88      6.93 o
  -2   7  11      153.42      134.86      5.99 o
  -1   7  11      106.13       88.46      3.42 o
   0   7  11     1186.20     1171.58     19.13 o
   1   7  11      106.42       93.26      6.15 o
   2   7  11      153.52      139.39      4.23 o
   3   7  11      223.93      209.78      6.47 o
   4   7  11      400.88      393.81      9.84 o
   5   7  11       98.40      117.42      5.63 o
   6   7  11      324.96      281.74     29.42 o
   7   7  11      117.77      104.93      6.29 o
  -7   8  11       24.40       20.49      4.42 o
  -6   8  11        9.86        7.71      3.70 o
  -5   8  11        2.38        0.00      3.14 o
  -4   8  11        1.90        2.97      2.63 o
  -3   8  11      131.82      123.04      5.77 o
  -2   8  11      216.18      208.46      5.93 o
  -1   8  11      495.49      500.68     14.52 o
   0   8  11       13.55       10.39      2.31 o
   1   8  11      497.04      500.29     10.02 o
   2   8  11      216.10      213.53      8.11 o
   3   8  11      131.57      116.21      5.73 o
   4   8  11        1.91        4.03      3.10 o
   5   8  11        2.38        0.08      3.15 o
   6   8  11        9.89        8.89      4.01 o
   7   8  11       24.52       24.96      4.59 o
   8   8  11       10.82       14.01      4.54 o
  -8   9  11       50.08       46.04      7.49 o
  -7   9  11        6.17        6.51      4.24 o
  -6   9  11       37.42       38.95      5.13 o
  -5   9  11       29.15       30.77      4.58 o
  -4   9  11       23.62       29.02      4.23 o
  -3   9  11       40.91       40.72      3.65 o
  -2   9  11       52.84       63.28      4.02 o
  -1   9  11       91.36       92.59      4.78 o
   0   9  11       75.52       63.27      4.86 o
   1   9  11       91.50       88.39      5.50 o
   2   9  11       53.00       65.97      5.17 o
   3   9  11       40.89       35.80      4.36 o
   4   9  11       23.82       23.58      4.14 o
   5   9  11       29.14       28.50      5.73 o
   6   9  11       37.48       35.93      6.59 o
   7   9  11        6.19        3.79      4.61 o
   8   9  11       50.19       54.44      7.93 o
  -6  10  11        8.69        4.25      4.83 o
  -5  10  11       98.81      107.84      6.96 o
  -4  10  11       37.00       48.86      5.54 o
  -3  10  11       13.00       10.79      3.46 o
  -2  10  11       19.59       30.35      4.39 o
  -1  10  11       80.57       81.50      5.99 o
   0  10  11        0.34        3.80      3.29 o
   1  10  11       80.56       73.07      5.58 o
   2  10  11       19.67       18.96      5.63 o
   3  10  11       13.10       13.46      4.01 o
   4  10  11       37.14       29.45      7.65 o
   5  10  11       98.69       84.31     16.97 o
   6  10  11        8.67        6.00      4.59 o
  -5  11  11       33.01       33.80      8.21 o
  -4  11  11       16.16        5.69      4.92 o
  -3  11  11       34.99       34.32      5.16 o
  -2  11  11       27.02       30.89      4.86 o
  -1  11  11       27.58       26.95      4.59 o
   0  11  11      278.64      287.01      9.98 o
   1  11  11       27.48       29.22      4.94 o
   2  11  11       27.16       28.55      4.93 o
   3  11  11       34.89       33.59      5.26 o
   4  11  11       16.05       24.96      5.80 o
   5  11  11       33.12       36.91      9.44 o
  -2  12  11       29.88       22.28     11.37 o
  -1  12  11        1.97        0.00      6.29 o
   0  12  11       16.49       19.56     10.84 o
   1  12  11        2.01        0.00      6.36 o
   2  12  11       30.01       31.18     12.88 o
   0   0  12       12.81        8.09      1.03 o
   0   1  12       32.07       34.42      1.48 o
   1   1  12     3917.76     4006.20     31.42 o
  -1   2  12     1041.14     1111.13     11.19 o
   0   2  12     2308.26     2506.30     21.03 o
   1   2  12     1041.54     1090.23      9.97 o
   2   2  12      268.75      280.39      3.99 o
  -2   3  12     1357.56     1385.70     13.53 o
  -1   3  12      558.06      545.83      7.20 o
   0   3  12       92.49      116.74      2.21 o
   1   3  12      557.41      552.52      5.96 o
   2   3  12     1359.15     1381.78     14.61 o
   3   3  12      545.95      513.49     14.58 o
  -3   4  12       50.89       56.63      2.32 o
  -2   4  12      689.79      699.22      7.88 o
  -1   4  12      297.71      311.85      4.61 o
   0   4  12      208.97      187.08      3.37 o
   1   4  12      297.78      295.99      8.81 o
   2   4  12      690.24      642.31     36.37 o
   3   4  12       51.11       52.30      2.79 o
   4   4  12      388.95      397.78      6.54 o
  -4   5  12      186.97      171.42      4.28 o
  -3   5  12       18.95       20.75      2.00 o
  -2   5  12     1035.58     1037.86     11.77 o
  -1   5  12      458.20      437.01      6.14 o
   0   5  12       16.35       16.88      1.66 o
   1   5  12      458.13      436.50     10.66 o
   2   5  12     1034.59     1071.36     14.20 o
   3   5  12       18.83       18.47      1.89 o
   4   5  12      187.36      171.43      4.20 o
   5   5  12       31.72       29.22      2.33 o
  -5   6  12      229.87      206.87      5.45 o
  -4   6  12       33.70       28.48      2.57 o
  -3   6  12       13.87       11.99      2.61 o
  -2   6  12     1149.97     1067.26     14.11 o
  -1   6  12      111.61      103.44      3.47 o
   0   6  12      638.40      642.91      9.87 o
   1   6  12      112.00      117.53      3.86 o
   2   6  12     1148.77     1092.29     14.78 o
   3   6  12       13.87       12.94      2.04 o
   4   6  12       33.49       33.09      2.34 o
   5   6  12      230.16      204.98      4.87 o
   6   6  12      220.38      231.75      7.83 o
  -6   7  12      134.81      135.70      6.59 o
  -5   7  12        1.14        3.19      2.63 o
  -4   7  12       39.73       33.94      3.40 o
  -3   7  12      193.85      166.87      5.61 o
  -2   7  12       95.22       86.33      3.94 o
  -1   7  12      151.81      142.38      4.66 o
   0   7  12      733.33      702.79     10.16 o
   1   7  12      151.77      141.55      4.46 o
   2   7  12       95.38       86.14      3.65 o
   3   7  12      193.65      178.48      4.79 o
   4   7  12       39.78       41.97      3.47 o
   5   7  12        1.16        2.64      2.65 o
   6   7  12      135.15      138.56      6.60 o
   7   7  12      203.37      213.05     11.26 o
  -7   8  12        6.34        8.04      3.74 o
  -6   8  12        4.85        2.28      3.20 o
  -5   8  12        9.54        3.85      3.17 o
  -4   8  12      361.02      345.42     12.97 o
  -3   8  12      147.63      135.99      7.03 o
  -2   8  12       96.03       86.13      4.20 o
  -1   8  12      197.90      170.73      5.84 o
   0   8  12      448.46      436.62      9.06 o
   1   8  12      197.57      168.67      7.91 o
   2   8  12       95.97       82.63      5.07 o
   3   8  12      147.62      143.99      6.26 o
   4   8  12      360.78      358.48      9.92 o
   5   8  12        9.53        7.70      3.61 o
   6   8  12        4.79        4.08      3.60 o
   7   8  12        6.40        6.66      3.66 o
   8   8  12        0.04        4.14      3.85 o
  -7   9  12        4.51       13.44      4.56 o
  -6   9  12       62.37       74.20      6.17 o
  -5   9  12        2.36        2.59      3.55 o
  -4   9  12        2.06        1.54      3.33 o
  -3   9  12       55.00       59.35      4.01 o
  -2   9  12       71.25       78.53      4.35 o
  -1   9  12      106.42      113.00      5.24 o
   0   9  12      175.08      183.12      7.18 o
   1   9  12      106.06      108.84      8.07 o
   2   9  12       71.40       75.99      5.35 o
   3   9  12       54.86       60.54      5.05 o
   4   9  12        2.07        0.39      3.28 o
   5   9  12        2.39        0.00      3.39 o
   6   9  12       62.67       58.01      5.83 o
   7   9  12        4.53        0.00      4.53 o
  -6  10  12       33.57       30.20      6.35 o
  -5  10  12      122.03      118.77      7.24 o
  -4  10  12      105.80      123.52      6.37 o
  -3  10  12        4.72        7.77      3.46 o
  -2  10  12       48.10       42.78      4.71 o
  -1  10  12       45.87       38.90      4.65 o
   0  10  12       21.80       21.05      4.05 o
   1  10  12       45.97       46.83      5.28 o
   2  10  12       48.11       45.75      5.02 o
   3  10  12        4.62        7.33      3.92 o
   4  10  12      105.77      107.43      7.42 o
   5  10  12      121.95      123.91      8.38 o
   6  10  12       33.62       26.59      7.08 o
  -4  11  12       13.13        3.07      6.47 o
  -3  11  12       91.48      113.70      8.24 o
  -2  11  12       58.87       70.85      6.83 o
  -1  11  12       49.89       53.58      6.29 o
   0  11  12        2.34        0.00      3.95 o
   1  11  12       50.04       39.98      5.33 o
   2  11  12       58.86       74.45      6.27 o
   3  11  12       91.62      112.95      9.83 o
   4  11  12       13.11       10.94      5.19 o
   0  12  12        0.00        0.00      6.28 o
   0   1  13      237.62      248.51      2.96 o
   1   1  13      794.91      871.23      7.86 o
  -1   2  13      432.97      454.06      4.56 o
   0   2  13     1284.28     1334.97     11.94 o
   1   2  13      432.53      460.34      4.93 o
   2   2  13     1217.72     1371.53     12.73 o
  -2   3  13     1434.10     1393.43     13.63 o
  -1   3  13      421.85      439.46      4.85 o
   0   3  13       57.92       54.32      1.46 o
   1   3  13      422.51      439.51      5.46 o
   2   3  13     1434.01     1396.40     13.71 o
   3   3  13       22.30       21.43      1.76 o
  -3   4  13      400.32      389.84      6.43 o
  -2   4  13      385.69      375.84      4.87 o
  -1   4  13      921.00      883.55      9.06 o
   0   4  13       27.37       24.66      1.49 o
   1   4  13      920.04      884.36     11.09 o
   2   4  13      385.41      371.77      6.48 o
   3   4  13      400.79      392.19      9.21 o
   4   4  13      656.39      674.57      9.04 o
  -4   5  13      313.96      322.46      6.42 o
  -3   5  13      210.82      218.74      4.53 o
  -2   5  13       88.66       91.19      2.78 o
  -1   5  13      368.99      387.44      5.78 o
   0   5  13        6.20        7.47      1.28 o
   1   5  13      368.80      402.49      6.55 o
   2   5  13       89.33       86.56      3.63 o
   3   5  13      209.91      214.24      4.62 o
   4   5  13      314.11      328.02      6.02 o
   5   5  13        0.20        0.00      1.63 o
  -5   6  13       62.31       67.20      3.51 o
  -4   6  13      100.32       95.75      3.83 o
  -3   6  13       91.39      106.33      4.01 o
  -2   6  13      181.18      174.02      3.98 o
  -1   6  13      643.96      638.70      8.82 o
   0   6  13      370.42      378.53      6.55 o
   1   6  13      645.07      619.62      9.83 o
   2   6  13      181.51      173.46      4.60 o
   3   6  13       91.73      110.11      4.97 o
   4   6  13      100.15       96.38      3.47 o
   5   6  13       62.37       60.12      3.05 o
   6   6  13       66.10       71.32      5.04 o
  -6   7  13       70.41       70.24      5.30 o
  -5   7  13      624.49      597.31     11.73 o
  -4   7  13      238.30      218.06      6.54 o
  -3   7  13      119.12      119.71      4.92 o
  -2   7  13       64.18       59.82      4.05 o
  -1   7  13       18.28       16.34      2.17 o
   0   7  13       82.17       75.22      3.41 o
   1   7  13       18.21       13.34      2.10 o
   2   7  13       64.47       70.97      3.62 o
   3   7  13      118.81      132.39      4.36 o
   4   7  13      239.04      215.31      6.37 o
   5   7  13      625.14      602.45     11.62 o
   6   7  13       70.35       67.42      5.26 o
   7   7  13      234.96      223.74      8.50 o
  -7   8  13       10.99       10.62      4.78 o
  -6   8  13       26.30       23.24      4.32 o
  -5   8  13       85.80       82.45      5.59 o
  -4   8  13        7.70        4.74      2.79 o
  -3   8  13       97.60       84.32      7.56 o
  -2   8  13      486.15      458.33      9.82 o
  -1   8  13      218.19      206.64      6.32 o
   0   8  13      671.99      651.42     10.86 o
   1   8  13      218.12      191.32      5.49 o
   2   8  13      486.62      474.11     11.29 o
   3   8  13       97.86       98.30      5.45 o
   4   8  13        7.69        6.72      3.54 o
   5   8  13       85.75       91.79      5.83 o
   6   8  13       26.25       31.97      4.65 o
   7   8  13       11.05        9.51      5.11 o
   8   8  13        0.24        0.00      4.57 o
  -7   9  13      136.47      157.68     10.93 o
  -6   9  13      108.87       94.63     16.20 o
  -5   9  13       81.25       72.39      9.09 o
  -4   9  13       20.92       26.22      3.81 o
  -3   9  13       15.19       13.95      3.00 o
  -2   9  13        1.65        2.33      2.54 o
  -1   9  13       59.81       68.04      4.40 o
   0   9  13       25.40       21.16      3.74 o
   1   9  13       60.02       73.07      5.22 o
   2   9  13        1.60        0.00      3.09 o
   3   9  13       15.20       13.42      4.22 o
   4   9  13       20.82       21.17      4.15 o
   5   9  13       81.01       84.36      6.98 o
   6   9  13      108.99      113.41      7.97 o
   7   9  13      136.40      152.40      9.52 o
  -6  10  13        2.65        0.65      6.03 o
  -5  10  13       14.67       24.00      4.94 o
  -4  10  13       97.64      123.08      8.45 o
  -3  10  13      252.34      258.40      9.24 o
  -2  10  13      200.27      217.84     14.06 o
  -1  10  13        1.36        0.45      3.32 o
   0  10  13        0.41        1.23      3.38 o
   1  10  13        1.37        0.00      3.35 o
   2  10  13      200.03      188.35      9.70 o
   3  10  13      252.41      255.77      9.43 o
   4  10  13       97.56      112.94      7.82 o
   5  10  13       14.60       15.98      5.26 o
   6  10  13        2.64        6.76      7.51 o
  -4  11  13       40.77       52.06      8.87 o
  -3  11  13       13.96        6.23      5.67 o
  -2  11  13       23.21       23.42      5.32 o
  -1  11  13       21.73       19.99      5.14 o
   0  11  13       10.36        9.73      4.68 o
   1  11  13       21.76       17.38      5.14 o
   2  11  13       23.13       21.13      5.88 o
   3  11  13       13.90       13.93      5.24 o
   4  11  13       40.69       47.75      9.95 o
   0   1  14      411.11      419.74      4.48 o
   1   1  14       58.59       68.90      2.16 o
  -1   2  14      273.22      292.74      3.56 o
   0   2  14      169.68      203.81      2.94 o
   1   2  14      272.39      291.82      3.44 o
   2   2  14      977.11      980.59      9.21 o
  -2   3  14      665.94      657.77      7.07 o
  -1   3  14       39.92       42.37      1.56 o
   0   3  14        5.70        5.31      0.82 o
   1   3  14       40.24       41.66      1.61 o
   2   3  14      664.47      649.10      7.31 o
   3   3  14     1024.82     1010.24     12.54 o
  -3   4  14      352.09      356.50      5.99 o
  -2   4  14      186.69      191.83      4.35 o
  -1   4  14      859.77      853.63      9.21 o
   0   4  14     1158.30     1173.20     14.09 o
   1   4  14      859.41      846.16      9.72 o
   2   4  14      186.88      194.14      3.79 o
   3   4  14      351.90      367.56      6.16 o
   4   4  14      205.13      176.05      5.03 o
  -4   5  14      139.89      134.18      3.98 o
  -3   5  14      552.29      515.95      8.58 o
  -2   5  14      218.31      229.26      4.12 o
  -1   5  14      395.27      390.50      5.45 o
   0   5  14      175.69      159.87      6.49 o
   1   5  14      393.41      388.48      6.18 o
   2   5  14      218.85      236.03      4.57 o
   3   5  14      551.44      501.45      7.82 o
   4   5  14      139.89      131.61      3.87 o
   5   5  14      112.63      107.62      3.71 o
  -5   6  14      207.61      196.25      5.12 o
  -4   6  14      347.47      297.04      6.09 o
  -3   6  14       12.43       12.89      2.32 o
  -2   6  14       15.47       24.63      2.06 o
  -1   6  14      473.82      421.49     17.64 o
   0   6  14      911.82      870.63     11.14 o
   1   6  14      472.62      445.47      7.38 o
   2   6  14       15.32       22.12      2.45 o
   3   6  14       12.39       17.71      2.37 o
   4   6  14      347.55      303.68      5.99 o
   5   6  14      208.18      194.63      4.96 o
   6   6  14      392.19      401.75     10.40 o
  -6   7  14      134.80      124.39      6.40 o
  -5   7  14       72.69       81.77      5.57 o
  -4   7  14       36.70       31.41      3.42 o
  -3   7  14      600.04      577.77     11.16 o
  -2   7  14      136.41      134.28      4.24 o
  -1   7  14      262.12      262.47      5.39 o
   0   7  14      129.50      136.51      4.06 o
   1   7  14      262.04      268.60      6.12 o
   2   7  14      136.48      135.30      5.60 o
   3   7  14      599.65      582.89      9.78 o
   4   7  14       36.68       41.36      3.53 o
   5   7  14       72.65       79.92      4.51 o
   6   7  14      135.12      134.25      6.81 o
   7   7  14       18.52       28.34      4.43 o
  -7   8  14       52.10       55.78      6.54 o
  -6   8  14       38.67       44.10      5.00 o
  -5   8  14       31.26       47.19      4.81 o
  -4   8  14       83.92       77.88      4.70 o
  -3   8  14       64.02       74.95      4.11 o
  -2   8  14      104.46      112.68      4.65 o
  -1   8  14       83.71      101.18      5.19 o
   0   8  14      743.30      728.94     11.76 o
   1   8  14       83.63       99.27      3.87 o
   2   8  14      104.23      113.78      5.72 o
   3   8  14       64.14       68.23      4.81 o
   4   8  14       84.07       71.67      4.45 o
   5   8  14       31.13       35.02      5.19 o
   6   8  14       38.77       38.84      5.53 o
   7   8  14       52.05       52.58      6.40 o
   8   8  14        0.01        0.00      4.33 o
  -7   9  14       88.52       88.65      8.85 o
  -6   9  14       33.68       29.78      5.72 o
  -5   9  14       22.32       23.58      4.50 o
  -4   9  14       14.77       19.72      4.00 o
  -3   9  14       64.83       41.99     10.66 o
  -2   9  14       21.47       29.01      3.74 o
  -1   9  14        9.63        5.79      3.20 o
   0   9  14       49.89       57.92      4.82 o
   1   9  14        9.55        6.04      3.29 o
   2   9  14       21.44       26.55      5.58 o
   3   9  14       65.04       64.45      5.29 o
   4   9  14       14.80       17.14      4.60 o
   5   9  14       22.29       18.57      5.11 o
   6   9  14       33.61       29.65      5.69 o
   7   9  14       88.41      108.97     12.20 o
  -6  10  14        0.93        0.00      5.97 o
  -5  10  14       84.04       91.29      7.81 o
  -4  10  14       86.15       81.52      6.15 o
  -3  10  14      112.06      119.29      6.88 o
  -2  10  14      182.21      173.67      8.55 o
  -1  10  14       65.26       70.50      6.49 o
   0  10  14      101.47      101.60      7.16 o
   1  10  14       65.58       66.74      6.45 o
   2  10  14      182.99      187.08      9.44 o
   3  10  14      111.77      117.57      8.06 o
   4  10  14       85.92      115.47      9.69 o
   5  10  14       84.16       86.72      9.15 o
   6  10  14        0.91        1.70      9.76 o
  -4  11  14      129.23      111.49     15.88 o
  -3  11  14       37.10       32.06      7.87 o
  -2  11  14      101.42      104.17      7.69 o
  -1  11  14      178.63      165.19     12.44 o
   0  11  14       17.56       32.84      5.81 o
   1  11  14      178.69      163.26      9.27 o
   2  11  14      101.48      106.72      8.12 o
   3  11  14       37.02       38.18      7.19 o
   4  11  14      129.14      117.04     12.59 o
   0   1  15     3279.84     3171.00     25.35 o
   1   1  15        4.57        4.50      0.95 o
  -1   2  15     1156.97     1100.83     10.27 o
   0   2  15      501.68      520.17      5.88 o
   1   2  15     1157.28     1089.04     10.60 o
   2   2  15      259.86      239.97      3.46 o
  -2   3  15      355.94      375.14      4.68 o
  -1   3  15      312.34      302.42      4.47 o
   0   3  15      293.93      305.07      4.80 o
   1   3  15      311.66      301.19      5.16 o
   2   3  15      356.64      359.85      4.63 o
   3   3  15      316.12      302.76      4.45 o
  -3   4  15      207.40      195.94      4.08 o
  -2   4  15       26.81       31.64      1.58 o
  -1   4  15      925.91      859.60     17.16 o
   0   4  15       51.81       43.99      2.74 o
   1   4  15      925.74      903.01     10.75 o
   2   4  15       27.24       27.34      2.16 o
   3   4  15      208.24      197.63      4.35 o
   4   4  15     1145.85     1068.28     13.01 o
  -4   5  15       27.19       31.89      2.45 o
  -3   5  15       45.40       38.68      2.60 o
  -2   5  15      473.57      431.84      6.03 o
  -1   5  15      276.66      263.72      4.68 o
   0   5  15      945.85      846.72     10.67 o
   1   5  15      276.72      265.78      4.96 o
   2   5  15      472.79      434.69      7.22 o
   3   5  15       45.08       47.88      2.60 o
   4   5  15       27.24       29.02      2.36 o
   5   5  15       33.22       22.83      2.39 o
  -5   6  15       80.60       83.03      3.63 o
  -4   6  15      105.44      119.28      4.04 o
  -3   6  15       90.23       80.35      3.61 o
  -2   6  15      117.84      121.20      3.49 o
  -1   6  15      572.51      538.62      7.57 o
   0   6  15     1492.92     1318.88     15.53 o
   1   6  15      573.16      538.38     10.24 o
   2   6  15      117.92      123.41      8.00 o
   3   6  15       90.31       80.21      3.24 o
   4   6  15      105.35      115.13      3.89 o
   5   6  15       80.56       85.96      3.69 o
   6   6  15       21.68       29.46      4.00 o
  -6   7  15       36.84       38.11      5.28 o
  -5   7  15      352.04      326.92      8.33 o
  -4   7  15       53.82       47.42      3.96 o
  -3   7  15      232.23      225.22      6.00 o
  -2   7  15      113.07      103.33      4.84 o
  -1   7  15      262.32      263.03      5.66 o
   0   7  15       68.37       66.64      3.16 o
   1   7  15      263.08      256.87      5.65 o
   2   7  15      112.43      103.29      4.33 o
   3   7  15      232.42      224.34      5.31 o
   4   7  15       53.95       51.44      3.79 o
   5   7  15      351.45      324.68      9.06 o
   6   7  15       36.90       33.46      5.01 o
   7   7  15       34.62       37.21      5.55 o
  -7   8  15       36.69       34.25      5.87 o
  -6   8  15       61.94       67.14      6.52 o
  -5   8  15      110.43      116.21      6.66 o
  -4   8  15       23.28       24.66      3.59 o
  -3   8  15       64.74       66.21      4.42 o
  -2   8  15        4.37        2.61      3.07 o
  -1   8  15        7.70        9.92      2.79 o
   0   8  15       31.16       45.36      4.83 o
   1   8  15        7.74        7.02      2.25 o
   2   8  15        4.42        4.57      3.06 o
   3   8  15       64.58       71.09      5.63 o
   4   8  15       23.36       30.87      4.08 o
   5   8  15      110.20      119.95      7.39 o
   6   8  15       61.85       61.45      8.68 o
   7   8  15       36.59       36.73      7.20 o
   8   8  15       59.45       73.01     13.16 o
  -7   9  15       89.38       90.88     10.62 o
  -6   9  15       18.90       22.30      5.51 o
  -5   9  15       27.67       20.87      5.04 o
  -4   9  15       49.56       42.20      4.92 o
  -3   9  15      196.00      193.36      8.32 o
  -2   9  15       35.59       31.71      3.84 o
  -1   9  15        7.41        4.90      2.90 o
   0   9  15        6.36        3.04      3.57 o
   1   9  15        7.40        7.59      3.95 o
   2   9  15       35.68       41.83      4.54 o
   3   9  15      196.11      202.47     10.50 o
   4   9  15       49.54       47.01      5.50 o
   5   9  15       27.69       25.37      6.35 o
   6   9  15       18.96       21.86      6.29 o
   7   9  15       89.37       83.11     13.54 o
  -5  10  15       50.62       56.97      6.84 o
  -4  10  15       98.84       97.11     15.49 o
  -3  10  15       26.91       24.12      6.68 o
  -2  10  15       27.45       30.38      5.23 o
  -1  10  15      121.16      121.53      8.38 o
   0  10  15        0.59        1.30      5.19 o
   1  10  15      120.93      125.72      7.93 o
   2  10  15       27.51       26.15      5.22 o
   3  10  15       26.84       32.71      5.66 o
   4  10  15       99.02      115.01      8.32 o
   5  10  15       50.70       71.22      8.65 o
  -3  11  15       50.76       60.61     13.29 o
  -2  11  15       18.54       25.66      5.48 o
  -1  11  15       64.05       79.72      7.29 o
   0  11  15       77.92       76.79      7.34 o
   1  11  15       64.07       75.25      7.38 o
   2  11  15       18.46       23.97      6.45 o
   3  11  15       50.71       51.73     12.96 o
   0   0  16      795.56      903.07     17.86 o
   0   1  16      668.22      668.88      6.77 o
   1   1  16      211.61      198.51      3.24 o
  -1   2  16      473.01      508.97      6.60 o
   0   2  16      438.63      425.90      4.89 o
   1   2  16      473.42      489.68      8.17 o
   2   2  16       30.37       31.04      1.56 o
  -2   3  16      726.07      731.82      7.70 o
  -1   3  16       76.06       67.18      2.20 o
   0   3  16      162.56      169.32      3.24 o
   1   3  16       76.46       71.14      1.99 o
   2   3  16      727.12      708.68      9.60 o
   3   3  16        4.18        8.21      1.27 o
  -3   4  16      686.27      683.44     15.63 o
  -2   4  16      169.93      164.32      3.32 o
  -1   4  16      542.06      533.32      6.19 o
   0   4  16      741.13      705.69      8.02 o
   1   4  16      541.24      517.38      6.18 o
   2   4  16      170.07      169.24      3.38 o
   3   4  16      688.39      709.71      9.82 o
   4   4  16      419.01      394.37      6.86 o
  -4   5  16      196.98      209.60      4.77 o
  -3   5  16      305.70      263.72      5.24 o
  -2   5  16      293.39      306.88      5.74 o
  -1   5  16      569.49      526.29      7.25 o
   0   5  16       10.20       12.40      1.74 o
   1   5  16      569.35      533.75      7.78 o
   2   5  16      293.98      305.85      5.59 o
   3   5  16      306.65      259.04      5.08 o
   4   5  16      197.08      205.75      4.89 o
   5   5  16      201.93      184.22      4.81 o
  -5   6  16      198.32      197.10      5.22 o
  -4   6  16       78.19       81.83      3.58 o
  -3   6  16      163.20      163.91      4.64 o
  -2   6  16       93.65      103.01      3.29 o
  -1   6  16       38.49       40.29      2.38 o
   0   6  16        7.60        9.03      1.78 o
   1   6  16       38.32       33.77      2.40 o
   2   6  16       93.49      112.16      3.82 o
   3   6  16      163.35      158.59      4.63 o
   4   6  16       77.99       85.73      3.45 o
   5   6  16      198.31      193.33      6.06 o
   6   6  16        9.77        5.23      3.74 o
  -6   7  16      167.60      186.66     11.23 o
  -5   7  16       40.59       32.71      5.32 o
  -4   7  16       11.61       16.33      3.13 o
  -3   7  16       49.00       45.05      3.74 o
  -2   7  16      149.78      138.27      4.50 o
  -1   7  16      117.76      112.41      5.79 o
   0   7  16       31.14       25.99      2.50 o
   1   7  16      117.70      119.85      4.14 o
   2   7  16      149.68      142.90      4.79 o
   3   7  16       49.23       52.49      3.32 o
   4   7  16       11.71       14.85      3.32 o
   5   7  16       40.39       47.96      6.47 o
   6   7  16      167.67      157.19      8.09 o
   7   7  16       92.67      102.49      7.43 o
  -7   8  16        8.68        4.78      5.71 o
  -6   8  16       53.18       52.88      6.17 o
  -5   8  16       77.76       78.29      7.03 o
  -4   8  16       22.24       25.25      3.58 o
  -3   8  16      187.95      187.30      6.62 o
  -2   8  16       86.78       72.55      6.27 o
  -1   8  16      167.90      158.93      6.60 o
   0   8  16      119.78      123.43      5.58 o
   1   8  16      168.35      159.76      6.50 o
   2   8  16       86.78       91.14      5.34 o
   3   8  16      187.78      192.66      8.21 o
   4   8  16       22.27       18.84      4.34 o
   5   8  16       77.60       83.98      8.03 o
   6   8  16       53.16       53.87      8.74 o
   7   8  16        8.60        8.70      5.86 o
   8   8  16       78.97       99.28     17.49 o
  -6   9  16       60.31       49.43      6.42 o
  -5   9  16       17.70       22.31      5.20 o
  -4   9  16       62.58       54.88      5.97 o
  -3   9  16       29.60       32.36      4.66 o
  -2   9  16       10.53       16.15      3.69 o
  -1   9  16       77.46       66.46      5.92 o
   0   9  16       20.46       13.00      9.04 o
   1   9  16       77.63       63.25      5.90 o
   2   9  16       10.51       16.37      3.77 o
   3   9  16       29.61       30.52      5.16 o
   4   9  16       62.52       61.97      7.54 o
   5   9  16       17.66       17.81      6.10 o
   6   9  16       60.37       61.53      8.28 o
  -5  10  16       34.66       49.46      7.50 o
  -4  10  16        0.20        0.00      5.07 o
  -3  10  16       11.56        5.39      4.79 o
  -2  10  16        8.14        5.16      3.92 o
  -1  10  16        6.42        3.68      3.89 o
   0  10  16       88.72       98.00      9.17 o
   1  10  16        6.44        9.69      4.41 o
   2  10  16        8.07       11.82      4.78 o
   3  10  16       11.52        6.52      4.75 o
   4  10  16        0.20        3.26      4.67 o
   5  10  16       34.77       38.80     11.43 o
  -2  11  16      121.19      130.65     11.93 o
  -1  11  16       19.86       17.09      5.47 o
   0  11  16       96.01      111.22      8.37 o
   1  11  16       19.68       26.35      6.34 o
   2  11  16      121.16      134.09     10.17 o
   0   1  17      715.10      715.44      7.63 o
   1   1  17       13.15       14.70      1.25 o
  -1   2  17     1129.16     1054.86     11.18 o
   0   2  17       20.86       24.75      1.22 o
   1   2  17     1128.13     1046.13     11.00 o
   2   2  17     1944.92     1893.74     18.32 o
  -2   3  17     1796.39     1739.77     16.28 o
  -1   3  17      155.64      151.27      3.16 o
   0   3  17       11.73       16.79      1.43 o
   1   3  17      155.67      151.91      3.10 o
   2   3  17     1796.56     1722.51     16.94 o
   3   3  17      888.23      840.68     10.02 o
  -3   4  17      145.72      134.19      4.24 o
  -2   4  17      317.77      311.84      4.69 o
  -1   4  17      275.94      270.41      4.78 o
   0   4  17      129.91      129.27      3.54 o
   1   4  17      276.56      265.92      4.60 o
   2   4  17      316.75      317.03      5.54 o
   3   4  17      145.64      135.95      5.70 o
   4   4  17        8.84       11.16      1.83 o
  -4   5  17      104.93      123.22      4.31 o
  -3   5  17      316.88      283.87      5.54 o
  -2   5  17     1155.00     1039.14     37.19 o
  -1   5  17      527.11      529.05      7.64 o
   0   5  17       69.39       64.88      5.21 o
   1   5  17      527.31      499.95      9.52 o
   2   5  17     1156.10     1125.51     14.38 o
   3   5  17      316.94      280.95      5.86 o
   4   5  17      105.18      116.13      5.04 o
   5   5  17       46.71       59.06      3.45 o
  -5   6  17       13.42       18.19      2.76 o
  -4   6  17      193.73      185.82      5.50 o
  -3   6  17      335.94      321.75      6.22 o
  -2   6  17      138.94      124.44      3.93 o
  -1   6  17      310.54      253.14      5.67 o
   0   6  17      104.52       86.49      3.78 o
   1   6  17      309.79      260.33      5.85 o
   2   6  17      139.10      127.19      3.91 o
   3   6  17      336.74      323.86      6.89 o
   4   6  17      193.81      184.47      5.37 o
   5   6  17       13.35       13.99      3.03 o
   6   6  17      128.47      132.18      7.23 o
  -6   7  17       85.50       87.91      6.72 o
  -5   7  17      117.55      100.17      6.65 o
  -4   7  17        1.74        2.67      2.93 o
  -3   7  17       64.24       71.95      4.31 o
  -2   7  17        6.04        1.28      2.11 o
  -1   7  17       20.30       18.16      3.22 o
   0   7  17        0.30        0.00      2.14 o
   1   7  17       20.16       18.87      2.64 o
   2   7  17        6.05        3.18      2.12 o
   3   7  17       64.24       64.70      8.36 o
   4   7  17        1.70        0.00      3.09 o
   5   7  17      117.25      117.49      6.86 o
   6   7  17       85.17       83.95     10.21 o
   7   7  17        0.20        1.39      6.69 o
  -7   8  17       10.80        5.99      5.93 o
  -6   8  17       76.36       91.87      8.75 o
  -5   8  17       75.10       72.98      6.40 o
  -4   8  17       28.57       25.86      4.20 o
  -3   8  17       49.02       49.02      4.74 o
  -2   8  17      115.16      107.94      5.80 o
  -1   8  17       73.10       84.53      5.87 o
   0   8  17      179.62      189.94      5.75 o
   1   8  17       73.21       74.41      4.01 o
   2   8  17      115.03      109.84      7.03 o
   3   8  17       48.94       44.00      5.09 o
   4   8  17       28.60       40.79      7.73 o
   5   8  17       74.96       67.38      7.64 o
   6   8  17       76.29       81.03     10.54 o
   7   8  17       10.85       16.94      7.69 o
  -6   9  17       89.78       87.76      9.23 o
  -5   9  17        4.92        1.62      4.44 o
  -4   9  17       81.70       93.14      9.92 o
  -3   9  17      283.19      280.23     10.65 o
  -2   9  17      107.28      112.11      6.12 o
  -1   9  17        8.06        7.53      3.97 o
   0   9  17       57.33       54.46      6.92 o
   1   9  17        8.10        0.56      2.69 o
   2   9  17      107.29      114.35      6.34 o
   3   9  17      283.91      281.82      8.35 o
   4   9  17       81.72       80.02      8.28 o
   5   9  17        4.91        0.54      5.33 o
   6   9  17       89.77       95.32     12.76 o
  -4  10  17       26.89       40.04      7.36 o
  -3  10  17      107.64      109.53      7.90 o
  -2  10  17      110.98      121.80      9.93 o
  -1  10  17       15.10       16.13      4.78 o
   0  10  17      285.44      218.00     50.52 o
   1  10  17       15.14        7.91      4.60 o
   2  10  17      111.23      122.94      8.18 o
   3  10  17      107.65      116.74      8.21 o
   4  10  17       26.95       32.17      5.79 o
  -1  11  17       31.08       19.21      8.00 o
   0  11  17       66.86       71.24     13.97 o
   1  11  17       31.07       30.05      6.90 o
   0   1  18     1186.27     1246.98     12.13 o
   1   1  18       78.82       80.17      2.46 o
  -1   2  18      283.31      307.20      4.60 o
   0   2  18       10.48       11.65      1.02 o
   1   2  18      283.17      303.74      4.27 o
   2   2  18        4.09        4.13      1.12 o
  -2   3  18      125.61      142.13      3.13 o
  -1   3  18       61.09       53.28      2.87 o
   0   3  18     1514.49     1505.58     15.18 o
   1   3  18       60.85       53.47      1.89 o
   2   3  18      126.16      137.45      3.72 o
   3   3  18       35.62       29.05      2.20 o
  -3   4  18      428.91      406.47      6.58 o
  -2   4  18      400.25      370.41      5.84 o
  -1   4  18      434.38      426.24      6.09 o
   0   4  18       83.59      101.79      3.27 o
   1   4  18      433.34      421.48      6.82 o
   2   4  18      400.90      374.28      6.19 o
   3   4  18      429.47      394.82      6.63 o
   4   4  18      298.94      264.27      6.16 o
  -4   5  18      277.19      254.92      8.33 o
  -3   5  18      147.27      145.91      4.79 o
  -2   5  18      143.09      145.47      5.96 o
  -1   5  18      102.14       96.67      3.36 o
   0   5  18     2344.71     2229.39     28.33 o
   1   5  18      101.78      104.48      3.79 o
   2   5  18      143.10      153.35      5.20 o
   3   5  18      146.94      136.87      4.93 o
   4   5  18      276.91      272.26      5.96 o
   5   5  18       17.20       16.17      2.62 o
  -5   6  18       33.93       27.70      3.31 o
  -4   6  18      137.42      135.45      4.88 o
  -3   6  18       88.49       86.44      3.82 o
  -2   6  18       37.19       35.92      2.87 o
  -1   6  18      511.36      486.13      8.30 o
   0   6  18       24.47       23.89      2.51 o
   1   6  18      511.86      471.58      7.82 o
   2   6  18       37.09       37.86      2.92 o
   3   6  18       88.41       94.31      4.48 o
   4   6  18      137.50      108.69     17.86 o
   5   6  18       33.98       24.62      3.65 o
   6   6  18       20.41       19.84      5.52 o
  -6   7  18       55.10       56.70      7.69 o
  -5   7  18       64.37       75.86     13.48 o
  -4   7  18       38.75       42.72      4.39 o
  -3   7  18      169.89      159.95      6.28 o
  -2   7  18        8.83       10.14      2.29 o
  -1   7  18      376.21      340.57     13.36 o
   0   7  18       14.93       17.80      2.71 o
   1   7  18      376.55      371.90      7.86 o
   2   7  18        8.82       11.47      2.39 o
   3   7  18      170.41      157.51      9.75 o
   4   7  18       38.83       32.90      4.70 o
   5   7  18       64.24       73.72      5.98 o
   6   7  18       55.27       54.99      7.36 o
   7   7  18        0.48        0.00      4.88 o
  -7   8  18      149.35      150.61     17.98 o
  -6   8  18      220.77      237.07     18.28 o
  -5   8  18       21.22       20.75      6.01 o
  -4   8  18      119.10      120.82      6.52 o
  -3   8  18      126.35      130.88      6.56 o
  -2   8  18       63.22       57.06      4.83 o
  -1   8  18      208.26      210.92      7.71 o
   0   8  18      109.51      111.81      4.70 o
   1   8  18      208.16      214.37      6.73 o
   2   8  18       63.29       61.88      4.92 o
   3   8  18      126.15      129.63      8.09 o
   4   8  18      119.33      126.24     12.99 o
   5   8  18       21.20       28.74      6.29 o
   6   8  18      221.16      213.99     12.14 o
   7   8  18      149.36      171.27     23.03 o
  -6   9  18       38.80       25.33      8.43 o
  -5   9  18       47.52       51.80      7.73 o
  -4   9  18        8.31        0.00      4.16 o
  -3   9  18        8.22        4.19      3.62 o
  -2   9  18       19.29       27.15      4.94 o
  -1   9  18       88.82       91.01      7.89 o
   0   9  18      172.77      177.43      8.49 o
   1   9  18       88.63       90.73      8.40 o
   2   9  18       19.37       23.93      4.90 o
   3   9  18        8.13       13.05      3.52 o
   4   9  18        8.21        6.44      5.28 o
   5   9  18       47.56       56.47      7.95 o
   6   9  18       38.74       43.05      7.89 o
  -4  10  18       13.17        1.99     11.08 o
  -3  10  18       49.83       61.09      9.56 o
  -2  10  18      127.22      153.61     10.29 o
  -1  10  18       19.87       17.04      5.90 o
   0  10  18       68.53       94.59      8.89 o
   1  10  18       19.70       16.70      8.00 o
   2  10  18      126.99      134.72      8.50 o
   3  10  18       49.52       62.25      5.90 o
   4  10  18       13.29       14.66      6.33 o
   0   1  19      379.71      372.03      4.76 o
   1   1  19       10.78       10.47      1.23 o
  -1   2  19       75.51       85.95      2.61 o
   0   2  19      369.86      374.64      4.75 o
   1   2  19       75.43       82.45      2.71 o
   2   2  19      102.58       97.38      3.29 o
  -2   3  19       91.73       91.40      3.33 o
  -1   3  19      186.07      170.73      3.43 o
   0   3  19      507.55      472.52      6.69 o
   1   3  19      185.66      167.97      3.98 o
   2   3  19       92.41       87.44      4.07 o
   3   3  19      231.23      220.05      4.70 o
  -3   4  19       68.31       67.76      3.25 o
  -2   4  19      131.15      113.16      3.48 o
  -1   4  19       26.50       21.77      1.97 o
   0   4  19      133.79      138.69      3.78 o
   1   4  19       26.39       24.32      2.38 o
   2   4  19      130.63      122.29      4.05 o
   3   4  19       68.16       64.16      3.31 o
   4   4  19       11.23        8.00      2.39 o
  -4   5  19      166.23      154.80     11.75 o
  -3   5  19      110.70      121.09      4.26 o
  -2   5  19      989.71      950.76     12.45 o
  -1   5  19      135.29      126.67      3.86 o
   0   5  19      112.30      133.72      5.03 o
   1   5  19      135.32      135.80      5.00 o
   2   5  19      990.15      965.94     14.28 o
   3   5  19      110.61      110.82      4.15 o
   4   5  19      166.39      160.09      6.77 o
   5   5  19        5.04        3.56      2.34 o
  -5   6  19      139.03      141.15      5.69 o
  -4   6  19       30.03       39.02      3.67 o
  -3   6  19      450.35      447.45      9.04 o
  -2   6  19      191.39      180.36      5.14 o
  -1   6  19       80.24       77.20      3.56 o
   0   6  19        4.23        6.47      2.14 o
   1   6  19       80.50       80.02      4.40 o
   2   6  19      191.31      185.38      5.20 o
   3   6  19      450.95      456.13      9.16 o
   4   6  19       29.96       37.75      3.74 o
   5   6  19      139.06      145.17      6.33 o
   6   6  19        3.67        1.34      4.63 o
  -6   7  19      292.24      322.19     13.83 o
  -5   7  19       97.02      100.92      9.74 o
  -4   7  19        4.77        4.96      3.26 o
  -3   7  19      159.35      159.22      6.14 o
  -2   7  19       56.15       55.96      3.52 o
  -1   7  19      169.16      170.76      5.56 o
   0   7  19      120.50       99.09      4.11 o
   1   7  19      169.14      160.48      6.28 o
   2   7  19       56.03       59.03      3.51 o
   3   7  19      158.88      156.55      5.88 o
   4   7  19        4.77        4.78      2.96 o
   5   7  19       97.13      112.97      7.05 o
   6   7  19      292.21      335.07     13.98 o
   7   7  19        3.88        0.00      5.45 o
  -7   8  19       33.49       32.99      7.49 o
  -6   8  19        2.77        0.00      7.10 o
  -5   8  19      122.21      113.66      9.28 o
  -4   8  19      176.33      183.67      8.91 o
  -3   8  19       37.42       41.44      4.66 o
  -2   8  19       50.98       61.29      5.60 o
  -1   8  19       14.39       12.36      3.53 o
   0   8  19        0.62        0.00      2.36 o
   1   8  19       14.43       15.48      3.28 o
   2   8  19       51.00       54.82      4.37 o
   3   8  19       37.40       34.89      3.99 o
   4   8  19      176.44      175.13      8.43 o
   5   8  19      122.10      108.96     12.68 o
   6   8  19        2.81        0.48      5.35 o
   7   8  19       33.50       32.19      7.59 o
  -5   9  19       20.87       11.16      6.25 o
  -4   9  19       46.96       47.45      7.56 o
  -3   9  19      186.69      183.66     10.89 o
  -2   9  19      111.32      124.27      7.57 o
  -1   9  19       54.23       63.71      7.33 o
   0   9  19        0.13        0.90      4.57 o
   1   9  19       54.33       45.76      6.86 o
   2   9  19      111.73      116.21      6.56 o
   3   9  19      186.77      179.62     10.93 o
   4   9  19       47.00       66.00      5.92 o
   5   9  19       20.78       20.15      6.77 o
  -3  10  19       26.50       21.64     12.98 o
  -2  10  19       60.46       66.32      9.69 o
  -1  10  19        9.55        9.56     10.32 o
   0  10  19      279.55      310.38     17.52 o
   1  10  19        9.44       11.49      5.92 o
   2  10  19       60.71       87.73     15.45 o
   3  10  19       26.53       20.59      4.77 o
   0   0  20      479.52      428.51     15.14 o
   0   1  20       80.54       83.72      3.09 o
   1   1  20      156.26      161.58      3.61 o
  -1   2  20       29.48       21.02      2.25 o
   0   2  20      863.60      800.08     12.18 o
   1   2  20       29.11       20.64      1.77 o
   2   2  20     1515.86     1350.60     15.90 o
  -2   3  20      263.37      247.52      5.25 o
  -1   3  20      290.07      271.12      5.31 o
   0   3  20       33.27       32.92      1.99 o
   1   3  20      289.60      275.59      5.22 o
   2   3  20      263.84      239.00      5.40 o
   3   3  20       95.33       86.78      4.42 o
  -3   4  20      355.91      312.65      6.61 o
  -2   4  20      336.55      328.40      5.83 o
  -1   4  20      220.66      209.38      4.87 o
   0   4  20      118.57      113.49      3.53 o
   1   4  20      220.27      211.19      4.80 o
   2   4  20      336.03      327.66      6.59 o
   3   4  20      355.64      317.31      6.62 o
   4   4  20      148.68      146.35      4.76 o
  -4   5  20       69.16       71.97      4.97 o
  -3   5  20      130.55      124.25      4.76 o
  -2   5  20       83.80       82.71      3.30 o
  -1   5  20      104.19      104.93      4.73 o
   0   5  20      474.64      459.07      7.55 o
   1   5  20      104.62      108.90      4.01 o
   2   5  20       83.53       80.70      3.99 o
   3   5  20      130.52      127.13      4.79 o
   4   5  20       68.98       68.94      3.76 o
   5   5  20       19.99        9.94      2.84 o
  -5   6  20      149.93      150.21      6.28 o
  -4   6  20       49.70       46.05      4.08 o
  -3   6  20       96.74       99.39      7.56 o
  -2   6  20       26.82       26.48      3.04 o
  -1   6  20      136.74      151.23      5.63 o
   0   6  20       22.04       20.23      3.38 o
   1   6  20      136.54      149.34      6.69 o
   2   6  20       26.90       24.77      2.67 o
   3   6  20       96.60      104.41      4.28 o
   4   6  20       49.90       45.55      3.87 o
   5   6  20      149.82      115.41     26.32 o
   6   6  20       49.10       55.75      7.07 o
  -6   7  20       27.94       28.27      6.43 o
  -5   7  20       33.32       34.15      6.47 o
  -4   7  20      124.08      132.96      6.54 o
  -3   7  20       67.89       74.28      4.88 o
  -2   7  20       56.91       55.39      3.62 o
  -1   7  20       19.84       29.38      3.27 o
   0   7  20        0.83        3.03      2.36 o
   1   7  20       19.95       29.39      2.97 o
   2   7  20       57.10       58.66      4.03 o
   3   7  20       68.03       72.88      4.54 o
   4   7  20      123.96      126.16      6.81 o
   5   7  20       33.37       29.96      6.30 o
   6   7  20       27.84       34.92     10.05 o
   7   7  20        0.01        0.00      5.28 o
  -6   8  20       79.95       91.86      9.29 o
  -5   8  20       29.55       34.47      6.75 o
  -4   8  20      133.57      139.75      8.11 o
  -3   8  20       11.19       10.80      4.28 o
  -2   8  20       17.61       19.90      4.62 o
  -1   8  20        3.28        1.21      3.10 o
   0   8  20       19.41       21.71      3.47 o
   1   8  20        3.27        3.21      2.90 o
   2   8  20       17.57       17.58      3.50 o
   3   8  20       11.16       10.76      3.33 o
   4   8  20      133.67      153.42      8.13 o
   5   8  20       29.56       30.47      6.53 o
   6   8  20       79.92       93.78      9.23 o
  -5   9  20        1.02        0.71      7.37 o
  -4   9  20        1.89        0.31      5.41 o
  -3   9  20       19.71       22.13      5.21 o
  -2   9  20       89.63       86.65      7.93 o
  -1   9  20       70.98       76.84     13.51 o
   0   9  20       45.85       53.26      7.21 o
   1   9  20       70.95       87.48      8.43 o
   2   9  20       89.77       95.45      8.39 o
   3   9  20       19.60       21.51      4.31 o
   4   9  20        1.90        0.00      3.68 o
   5   9  20        1.02        0.00      5.45 o
  -2  10  20      151.66      194.38     14.32 o
  -1  10  20       58.55       61.33     12.41 o
   0  10  20      145.19      173.43     11.24 o
   1  10  20       58.59       61.97      8.16 o
   2  10  20      151.59      168.79      9.33 o
   0   1  21        1.30        2.48      1.60 o
   1   1  21      577.73      532.75      7.41 o
  -1   2  21       17.83       19.14      2.30 o
   0   2  21       79.66      103.91      3.78 o
   1   2  21       17.88       19.82      1.79 o
   2   2  21      503.57      520.11      8.00 o
  -2   3  21      399.21      365.51      6.62 o
  -1   3  21       10.25       12.25      2.26 o
   0   3  21      275.51      250.08      5.21 o
   1   3  21       10.17       12.02      2.14 o
   2   3  21      398.95      369.21      6.97 o
   3   3  21        1.32        1.51      2.07 o
  -3   4  21      172.71      160.57      4.87 o
  -2   4  21      148.66      131.00      4.21 o
  -1   4  21      296.40      297.82      6.52 o
   0   4  21      260.14      238.42      5.66 o
   1   4  21      296.37      302.72      6.46 o
   2   4  21      148.40      135.87      4.56 o
   3   4  21      172.71      149.99      4.74 o
   4   4  21        8.50       11.54      2.46 o
  -4   5  21       59.70       64.11      4.01 o
  -3   5  21      488.86      494.39      8.90 o
  -2   5  21       32.85       39.18      2.95 o
  -1   5  21       78.01       85.29      3.80 o
   0   5  21        9.93       12.50      2.40 o
   1   5  21       78.08       90.09      3.92 o
   2   5  21       33.17       39.71      2.85 o
   3   5  21      488.83      481.79      9.37 o
   4   5  21       59.67       56.65      3.90 o
   5   5  21      102.68      105.13      4.86 o
  -5   6  21        2.54        2.80      2.70 o
  -4   6  21       70.57       56.31      7.93 o
  -3   6  21       19.58       13.93      3.17 o
  -2   6  21        3.31        4.72      2.53 o
  -1   6  21      173.65      174.23      5.28 o
   0   6  21      153.06      151.48      4.97 o
   1   6  21      173.75      175.87      5.69 o
   2   6  21        3.31        5.89      1.99 o
   3   6  21       19.80       17.06      2.75 o
   4   6  21       70.64       66.34      4.08 o
   5   6  21        2.58        1.03      3.75 o
   6   6  21      168.40      195.54     10.85 o
  -6   7  21       40.56       44.20     10.81 o
  -5   7  21       99.70      107.99      8.82 o
  -4   7  21       71.88       65.66      5.28 o
  -3   7  21       59.10       64.16      4.70 o
  -2   7  21       21.11       27.45      3.63 o
  -1   7  21      111.85      107.35      5.31 o
   0   7  21       13.14        7.74      2.30 o
   1   7  21      111.78      120.02      4.78 o
   2   7  21       21.16       25.63      3.30 o
   3   7  21       59.32       67.40      4.59 o
   4   7  21       71.99       72.23      5.41 o
   5   7  21       99.80       72.29     38.14 o
   6   7  21       40.68       36.64      6.98 o
   7   7  21       27.92       32.66      7.28 o
  -6   8  21       14.12       16.49      6.33 o
  -5   8  21       73.99       52.95      7.67 o
  -4   8  21       67.41       74.75      6.67 o
  -3   8  21       31.26       28.57      5.19 o
  -2   8  21        7.08        7.07      6.06 o
  -1   8  21       28.80       22.80      5.98 o
   0   8  21       18.64       24.09      3.66 o
   1   8  21       28.74       26.89      4.14 o
   2   8  21        7.12       10.66      3.75 o
   3   8  21       30.99       32.55      4.67 o
   4   8  21       67.45       80.97      6.63 o
   5   8  21       74.05       74.93      8.31 o
   6   8  21       14.12       14.84      6.26 o
  -4   9  21        3.35        0.00      5.35 o
  -3   9  21        7.52        4.19      5.13 o
  -2   9  21       56.72       41.63      6.38 o
  -1   9  21        3.61       16.23      7.33 o
   0   9  21      115.59      110.61     11.50 o
   1   9  21        3.69        9.17      4.65 o
   2   9  21       56.92       53.77      6.29 o
   3   9  21        7.45        4.05      3.80 o
   4   9  21        3.35        6.21      4.65 o
  -1  10  21       87.87      114.91     20.02 o
   0  10  21      106.23      101.43     12.01 o
   1  10  21       87.79       97.72      9.39 o
   0   1  22      725.01      629.56     10.17 o
   1   1  22      302.26      293.73      6.53 o
  -1   2  22      523.80      480.86      8.25 o
   0   2  22     1224.78     1115.58     14.92 o
   1   2  22      523.92      479.14      8.40 o
   2   2  22        0.00       11.49      2.27 o
  -2   3  22      141.78      130.49      4.16 o
  -1   3  22      188.30      166.63      4.92 o
   0   3  22      194.67      185.64      5.16 o
   1   3  22      187.43      165.16      4.75 o
   2   3  22      141.47      126.78      5.34 o
   3   3  22      114.47       93.57      3.91 o
  -3   4  22       89.62       81.09      5.21 o
  -2   4  22      158.12      162.34      4.90 o
  -1   4  22      363.02      344.58      7.16 o
   0   4  22        6.49        6.35      2.43 o
   1   4  22      362.87      349.76      7.11 o
   2   4  22      157.91      153.47      5.22 o
   3   4  22       89.77       75.96      3.76 o
   4   4  22        6.45        4.64      2.32 o
  -4   5  22       27.13       31.96      3.67 o
  -3   5  22        4.12        4.78      2.39 o
  -2   5  22       72.38       83.22      3.77 o
  -1   5  22      545.91      510.33      9.79 o
   0   5  22       39.90       28.47      3.63 o
   1   5  22      546.31      536.43      9.34 o
   2   5  22       72.36       86.66      4.05 o
   3   5  22        4.10        2.99      2.45 o
   4   5  22       27.20       28.04      3.27 o
   5   5  22       91.34       93.55      4.46 o
  -5   6  22       32.04       33.43      3.88 o
  -4   6  22      130.20      133.34      5.45 o
  -3   6  22      242.63      228.83      7.36 o
  -2   6  22      150.74      155.27      7.53 o
  -1   6  22       41.63       40.95      3.60 o
   0   6  22       15.01        7.05      2.66 o
   1   6  22       41.63       46.61      3.50 o
   2   6  22      150.33      149.30      6.74 o
   3   6  22      243.33      235.23      6.75 o
   4   6  22      130.50      133.38      8.61 o
   5   6  22       31.98       35.13      4.49 o
   6   6  22        8.82        5.29      6.25 o
  -6   7  22       23.71       24.13      6.44 o
  -5   7  22       27.72       23.04      6.24 o
  -4   7  22       51.22       60.94      6.12 o
  -3   7  22       50.50       46.88      4.42 o
  -2   7  22      124.07      122.00      8.48 o
  -1   7  22      150.11      149.06      6.67 o
   0   7  22        0.73        0.93      2.54 o
   1   7  22      150.09      167.24      5.64 o
   2   7  22      124.22      131.73      5.42 o
   3   7  22       50.54       64.67      5.26 o
   4   7  22       51.24       51.35      6.43 o
   5   7  22       27.50       39.43      6.83 o
   6   7  22       23.62       22.49      8.32 o
  -5   8  22      112.55      128.04     13.10 o
  -4   8  22       10.51        9.83      4.74 o
  -3   8  22       26.82       30.28      5.49 o
  -2   8  22        8.43        5.67      4.09 o
  -1   8  22       29.54       23.18      4.45 o
   0   8  22      234.96      247.06      8.66 o
   1   8  22       29.49       29.42      5.21 o
   2   8  22        8.52        6.34      3.99 o
   3   8  22       26.75       37.02      5.25 o
   4   8  22       10.37       15.11      4.13 o
   5   8  22      112.57      137.48     10.25 o
  -3   9  22      122.66      111.54      9.13 o
  -2   9  22       11.40       12.70      6.97 o
  -1   9  22      357.88      408.98     19.58 o
   0   9  22       26.18       29.88      6.39 o
   1   9  22      357.15      406.22     15.39 o
   2   9  22       11.45        9.95      5.38 o
   3   9  22      122.94      138.73      7.59 o
   0   1  23       58.80       65.82      3.68 o
   1   1  23       21.40       22.51      2.74 o
  -1   2  23      746.00      694.34     11.94 o
   0   2  23      431.19      412.74      8.67 o
   1   2  23      744.62      709.20     12.05 o
   2   2  23     1608.52     1536.46     21.17 o
  -2   3  23       22.87       25.78      2.85 o
  -1   3  23      776.92      725.76     12.28 o
   0   3  23       10.60       12.85      2.77 o
   1   3  23      777.70      719.49     12.06 o
   2   3  23       23.13       30.54      3.15 o
   3   3  23       38.65       28.83      3.15 o
  -3   4  23       59.69       54.97      3.89 o
  -2   4  23       44.88       45.49      3.13 o
  -1   4  23       96.60       99.86      4.23 o
   0   4  23       58.85       55.27      3.73 o
   1   4  23       96.91       99.26      4.76 o
   2   4  23       44.86       52.72      3.74 o
   3   4  23       60.08       60.76      3.95 o
   4   4  23       36.78       28.80      3.39 o
  -4   5  23      128.21      121.45      4.84 o
  -3   5  23      609.40      598.82     10.37 o
  -2   5  23        7.30        7.25      2.49 o
  -1   5  23       30.91       30.08      3.29 o
   0   5  23        6.73        4.28      2.49 o
   1   5  23       30.76       28.95      3.21 o
   2   5  23        7.38        5.68      3.80 o
   3   5  23      609.57      613.60     14.94 o
   4   5  23      128.44      130.05      5.89 o
   5   5  23       43.63       44.42      3.90 o
  -5   6  23        3.26        0.00      3.09 o
  -4   6  23       29.97       29.53      3.34 o
  -3   6  23       24.62       24.69      3.44 o
  -2   6  23      103.50      100.92      4.88 o
  -1   6  23       11.21       11.05      2.88 o
   0   6  23      176.89      206.51      6.40 o
   1   6  23       11.20        8.48      2.80 o
   2   6  23      103.81      103.85      6.78 o
   3   6  23       24.60       25.55      3.15 o
   4   6  23       29.96       34.22      3.74 o
   5   6  23        3.22        1.00      3.73 o
   6   6  23      134.01      154.15     12.17 o
  -6   7  23      175.00      180.75     14.56 o
  -5   7  23        2.12        2.03      6.71 o
  -4   7  23       39.46       14.67      9.63 o
  -3   7  23        9.00        8.62      3.20 o
  -2   7  23      183.97      183.30      7.82 o
  -1   7  23       40.81       42.65      5.07 o
   0   7  23        4.32        4.82      2.63 o
   1   7  23       40.84       35.39      4.00 o
   2   7  23      184.05      178.01     16.70 o
   3   7  23        9.05        7.68      3.65 o
   4   7  23       39.48       34.01      5.31 o
   5   7  23        2.15        6.47      5.19 o
   6   7  23      174.84      159.15     10.94 o
  -4   8  23       44.11       41.60      7.08 o
  -3   8  23      136.10      140.48      9.65 o
  -2   8  23      110.01      126.07      7.75 o
  -1   8  23       19.96       20.56      4.25 o
   0   8  23        4.41        2.36      3.54 o
   1   8  23       19.90       25.19      6.10 o
   2   8  23      109.71      113.71      7.45 o
   3   8  23      135.98      128.21      7.82 o
   4   8  23       44.26       47.31      5.42 o
  -2   9  23       34.59       38.57      8.82 o
  -1   9  23       41.07       64.97      9.98 o
   0   9  23       64.90       82.81      8.52 o
   1   9  23       41.14       48.15      7.34 o
   2   9  23       34.43       27.54      6.43 o
   0   0  24      973.21      920.14     27.14 o
   0   1  24      161.68      156.11      5.84 o
   1   1  24       17.70       20.97      2.84 o
  -1   2  24      202.21      202.38      6.19 o
   0   2  24      262.91      269.29      7.03 o
   1   2  24      202.51      214.95      6.34 o
   2   2  24       17.51       40.04      5.53 o
  -2   3  24      228.92      197.58      6.18 o
  -1   3  24      189.04      179.61      5.91 o
   0   3  24      342.99      330.11      8.53 o
   1   3  24      189.45      179.21      6.43 o
   2   3  24      228.86      203.68      6.97 o
   3   3  24      486.87      440.95     10.10 o
  -3   4  24       21.88       21.68      3.52 o
  -2   4  24       51.83       53.18      4.01 o
  -1   4  24       79.59       74.51      4.36 o
   0   4  24      152.71      157.15      6.15 o
   1   4  24       79.21       80.97      4.88 o
   2   4  24       51.99       59.79      4.43 o
   3   4  24       21.71       27.45      3.61 o
   4   4  24       26.46       23.44      3.61 o
  -4   5  24       25.27       37.93      3.79 o
  -3   5  24      161.72      159.08      8.11 o
  -2   5  24       11.05       10.23      2.95 o
  -1   5  24       15.63       13.23      3.16 o
   0   5  24       31.21       32.19      4.19 o
   1   5  24       15.61       14.77      2.92 o
   2   5  24       11.06       14.88      3.00 o
   3   5  24      161.92      175.20      6.02 o
   4   5  24       25.25       32.05      3.96 o
   5   5  24       18.96       12.82      2.95 o
  -5   6  24       35.26       42.32      5.60 o
  -4   6  24      140.06      147.99      6.01 o
  -3   6  24      123.30      134.32      6.27 o
  -2   6  24       16.80       17.42      3.51 o
  -1   6  24        6.19        3.44      2.74 o
   0   6  24        0.09        0.00      2.56 o
   1   6  24        6.16        7.37      2.85 o
   2   6  24       16.81       29.51      3.55 o
   3   6  24      123.56      107.49      5.15 o
   4   6  24      140.25      125.03      6.13 o
   5   6  24       35.33       35.89      6.15 o
   6   6  24       11.95       20.68      6.10 o
  -5   7  24      152.22      145.87     14.91 o
  -4   7  24       27.69       31.37      4.79 o
  -3   7  24       27.47       27.50      4.28 o
  -2   7  24       33.69       43.32      4.52 o
  -1   7  24      146.77      136.47      5.80 o
   0   7  24       15.17       14.03      3.28 o
   1   7  24      146.98      113.46     14.30 o
   2   7  24       33.61       40.11      3.88 o
   3   7  24       27.52       18.59      8.50 o
   4   7  24       27.49       26.68      6.10 o
   5   7  24      152.22      166.06     23.90 o
  -4   8  24      100.35      131.98     39.39 o
  -3   8  24        9.70        0.00      6.00 o
  -2   8  24       55.68       56.07      5.60 o
  -1   8  24        8.00        6.31      3.88 o
   0   8  24        1.08        7.10      4.49 o
   1   8  24        7.99        2.75      4.12 o
   2   8  24       55.73       57.11      6.26 o
   3   8  24        9.71        8.03      4.57 o
   4   8  24      100.46      113.31     10.57 o
   0   9  24        5.17        0.55      5.27 o
   0   1  25      322.17      296.70      7.01 o
   1   1  25      386.23      360.76      7.81 o
  -1   2  25       13.63       18.15      3.04 o
   0   2  25        0.53        2.61      2.52 o
   1   2  25       13.74       20.48      3.11 o
   2   2  25        8.68       10.17      2.78 o
  -2   3  25       95.96       94.75      4.83 o
  -1   3  25       41.30       35.37      3.57 o
   0   3  25        6.54       12.07      3.06 o
   1   3  25       41.51       39.24      4.00 o
   2   3  25       95.99       89.39      5.14 o
   3   3  25        3.98        3.19      2.85 o
  -3   4  25      139.86      133.95      7.74 o
  -2   4  25       52.99       57.68      4.25 o
  -1   4  25       42.07       39.23      3.76 o
   0   4  25      160.35      158.34      7.06 o
   1   4  25       41.87       40.69      4.08 o
   2   4  25       53.13       51.30      4.98 o
   3   4  25      139.91      135.62      8.91 o
   4   4  25       17.18       12.83      3.41 o
  -4   5  25       71.53       78.36      5.27 o
  -3   5  25       44.02       46.02      4.48 o
  -2   5  25       74.95       89.98      5.41 o
  -1   5  25        9.39        8.60      3.17 o
   0   5  25        0.43        2.12      2.84 o
   1   5  25        9.38        9.68      3.18 o
   2   5  25       74.98       76.54      5.04 o
   3   5  25       44.26       45.38      4.40 o
   4   5  25       71.73       79.03      5.19 o
   5   5  25      257.33      214.46     22.20 o
  -5   6  25       41.32       47.50      6.76 o
  -4   6  25      158.79      164.46      7.65 o
  -3   6  25       10.07        7.07      3.71 o
  -2   6  25       29.07       34.26      4.19 o
  -1   6  25       21.37       22.64      3.70 o
   0   6  25       39.54       48.67      4.49 o
   1   6  25       21.49       24.25      3.81 o
   2   6  25       29.15       27.67      4.44 o
   3   6  25       10.08        8.22      3.20 o
   4   6  25      158.51      160.85      8.19 o
   5   6  25       41.64       44.95      6.80 o
   6   6  25       27.08       18.91      7.61 o
  -5   7  25      174.57      182.97     14.05 o
  -4   7  25       53.78       62.64      6.82 o
  -3   7  25       17.41       16.61      4.35 o
  -2   7  25        8.44        6.00      3.77 o
  -1   7  25       33.41       38.44      4.36 o
   0   7  25       53.29       59.25      4.91 o
   1   7  25       33.51       27.94      4.07 o
   2   7  25        8.32        4.93      3.43 o
   3   7  25       17.32       14.51      5.42 o
   4   7  25       53.80       77.68      8.13 o
   5   7  25      173.85      171.07     22.78 o
  -3   8  25       16.71       15.33      5.77 o
  -2   8  25       82.30       78.87      8.71 o
  -1   8  25       33.16       39.07      5.80 o
   0   8  25      114.84      126.57     15.23 o
   1   8  25       33.23       45.57     10.37 o
   2   8  25       82.13       83.12      8.76 o
   3   8  25       16.72       13.06      5.74 o
   0   1  26       39.27       44.99      3.57 o
   1   1  26      173.22      153.21      5.39 o
  -1   2  26        4.39        5.97      2.72 o
   0   2  26        0.64        0.00      2.43 o
   1   2  26        4.41        6.63      2.97 o
   2   2  26       11.51       13.63      3.02 o
  -2   3  26       67.47       65.29      4.59 o
  -1   3  26       67.26       67.81      4.44 o
   0   3  26      147.90      132.16      7.46 o
   1   3  26       67.17       76.63      5.01 o
   2   3  26       67.53       69.65      4.93 o
   3   3  26       23.40       23.00      3.68 o
  -3   4  26       45.23       45.39      4.49 o
  -2   4  26       67.07       64.61      4.53 o
  -1   4  26      142.44      138.09      6.24 o
   0   4  26        6.20        3.77      3.03 o
   1   4  26      142.54      130.19      6.11 o
   2   4  26       67.03       68.39      5.06 o
   3   4  26       45.30       53.46      5.43 o
   4   4  26      166.48      150.31      6.64 o
  -4   5  26        9.11        7.37      3.48 o
  -3   5  26       40.44       50.76      4.67 o
  -2   5  26       70.55       82.68      5.38 o
  -1   5  26       33.47       36.55      4.26 o
   0   5  26        0.51        0.61      2.98 o
   1   5  26       33.29       46.20      4.52 o
   2   5  26       70.47       80.42      5.33 o
   3   5  26       40.40       39.84      4.45 o
   4   5  26        9.21       10.73      3.48 o
   5   5  26       95.92       95.35      5.81 o
  -5   6  26       21.02       14.94      7.23 o
  -4   6  26       32.42       33.07      4.39 o
  -3   6  26       18.28       18.36      4.27 o
  -2   6  26      106.12      110.24      6.03 o
  -1   6  26        7.49        9.33      3.47 o
   0   6  26        4.11        5.46      3.27 o
   1   6  26        7.62        9.56      3.58 o
   2   6  26      106.08      110.14      6.64 o
   3   6  26       18.34       20.76      3.88 o
   4   6  26       32.47       46.10      5.33 o
   5   6  26       21.05       21.75      6.04 o
  -4   7  26       36.09       50.25      6.38 o
  -3   7  26      157.37      136.92      7.56 o
  -2   7  26       62.61       59.11      5.78 o
  -1   7  26      194.75      203.54      8.99 o
   0   7  26      187.03      195.33      7.63 o
   1   7  26      194.65      191.04      7.51 o
   2   7  26       62.30       57.72      5.58 o
   3   7  26      157.01      153.49     11.52 o
   4   7  26       35.86       51.05      7.21 o
  -1   8  26       58.22       68.84      6.90 o
   0   8  26       63.53       64.51      7.70 o
   1   8  26       58.44       43.37      7.00 o
   0   1  27        6.90       11.86      2.76 o
   1   1  27        0.07        4.20      2.73 o
  -1   2  27      193.89      183.70      6.82 o
   0   2  27        2.86        0.88      2.61 o
   1   2  27      193.62      187.46      7.70 o
   2   2  27       23.66       23.67      3.53 o
  -2   3  27      149.56      156.05      6.53 o
  -1   3  27      266.61      238.38      7.23 o
   0   3  27       55.93       53.10      4.68 o
   1   3  27      266.36      257.10      7.98 o
   2   3  27      148.90      156.02      6.70 o
   3   3  27       10.11        9.59      3.37 o
  -3   4  27       35.64       34.63      4.31 o
  -2   4  27       32.77       38.04      3.99 o
  -1   4  27       44.97       54.25      4.76 o
   0   4  27        0.28        0.00      2.80 o
   1   4  27       44.90       53.69      4.77 o
   2   4  27       32.71       37.19      4.26 o
   3   4  27       35.63       30.91      4.20 o
   4   4  27       45.67       44.07      4.61 o
  -4   5  27      114.81      115.24      6.32 o
  -3   5  27      133.84      141.25      6.71 o
  -2   5  27       21.90       26.33      4.15 o
  -1   5  27       71.74       84.22      5.53 o
   0   5  27        4.93        6.54      3.31 o
   1   5  27       72.06       80.23      5.46 o
   2   5  27       21.91       20.76      3.90 o
   3   5  27      133.73      139.31      6.61 o
   4   5  27      114.98      122.02      6.42 o
   5   5  27       37.95       60.73      5.28 o
  -4   6  27       99.82      104.88      6.24 o
  -3   6  27       49.89       60.47      5.91 o
  -2   6  27       34.26       41.06      4.68 o
  -1   6  27       39.97       47.00      4.83 o
   0   6  27        0.73        0.00      3.33 o
   1   6  27       39.83       40.51      4.60 o
   2   6  27       34.22       43.62      4.65 o
   3   6  27       49.84       56.48      5.21 o
   4   6  27       99.34      106.65      7.03 o
  -3   7  27       10.61       14.36      4.54 o
  -2   7  27       35.59       35.63      6.87 o
  -1   7  27      304.29      316.36      9.45 o
   0   7  27        0.60        6.51      3.63 o
   1   7  27      303.97      318.44      9.57 o
   2   7  27       35.52       37.96      5.39 o
   3   7  27       10.64       17.16      5.82 o
   0   0  28        1.81        0.00      4.84 o
   0   1  28        5.72        5.13      2.69 o
   1   1  28       31.81       24.15      4.22 o
  -1   2  28       40.70       46.17      4.14 o
   0   2  28        1.07        2.79      2.82 o
   1   2  28       41.02       46.78      4.56 o
   2   2  28       17.63       21.80      3.83 o
  -2   3  28       75.73       89.30      5.19 o
  -1   3  28       86.45       93.40      5.25 o
   0   3  28      164.95      167.78      7.02 o
   1   3  28       86.79       96.85      5.73 o
   2   3  28       75.96       87.01      5.65 o
   3   3  28      133.10      138.50      6.64 o
  -3   4  28       57.73       60.77      5.50 o
  -2   4  28       81.29       75.37      5.04 o
  -1   4  28       17.97       12.57      3.67 o
   0   4  28        0.93        1.91      3.22 o
   1   4  28       17.96       18.78      3.86 o
   2   4  28       81.33       83.54      5.62 o
   3   4  28       57.49       70.22      5.45 o
   4   4  28       17.04       17.15      3.91 o
  -4   5  28       91.98       76.82      5.76 o
  -3   5  28      113.06      116.33      6.41 o
  -2   5  28      121.30      120.12      6.48 o
  -1   5  28       25.37       29.28      4.37 o
   0   5  28      335.06      359.43      9.96 o
   1   5  28       25.14       35.11      5.89 o
   2   5  28      121.45      127.90      6.64 o
   3   5  28      113.08      122.23      6.56 o
   4   5  28       92.34       92.91      6.88 o
   5   5  28      394.20      434.32     11.34 o
  -3   6  28       11.66       14.32      4.53 o
  -2   6  28       69.99       74.88      5.65 o
  -1   6  28       32.80       41.27      4.79 o
   0   6  28       66.65       66.10      5.43 o
   1   6  28       32.77       27.36      4.32 o
   2   6  28       69.56       78.90      5.79 o
   3   6  28       11.61       15.22      4.08 o
  -1   7  28        7.95       13.65      4.17 o
   0   7  28      245.81      273.07      9.10 o
   1   7  28        7.89       15.98      4.17 o
   0   1  29       98.32       87.99      4.90 o
   1   1  29        9.45        6.57      3.08 o
  -1   2  29       16.32       16.82      3.86 o
   0   2  29        8.85        5.33      3.11 o
   1   2  29       16.21       16.02      3.74 o
   2   2  29        0.05        0.00      3.07 o
  -2   3  29       28.65       26.27      3.82 o
  -1   3  29       85.96       96.49      5.68 o
   0   3  29      114.50      121.76      6.38 o
   1   3  29       86.01       92.74      7.12 o
   2   3  29       28.70       32.25      4.39 o
   3   3  29      102.93      112.40      6.34 o
  -3   4  29      137.38      135.00      9.07 o
  -2   4  29       74.42       78.99      5.29 o
  -1   4  29       50.61       50.72      5.03 o
   0   4  29       27.31       27.52      4.28 o
   1   4  29       50.49       40.11      4.67 o
   2   4  29       74.19       78.22      6.12 o
   3   4  29      137.37      128.53      6.76 o
   4   4  29        1.31        0.00      3.81 o
  -4   5  29       82.24       86.93      6.11 o
  -3   5  29       31.46       37.23      4.79 o
  -2   5  29       56.30       64.55      5.51 o
  -1   5  29       36.36       36.41      4.66 o
   0   5  29      364.92      380.55     10.50 o
   1   5  29       36.52       35.53      4.69 o
   2   5  29       56.49       69.67      5.57 o
   3   5  29       31.51       32.88      4.63 o
   4   5  29       82.45       97.33      6.31 o
  -2   6  29        6.16       10.74      3.95 o
  -1   6  29       21.71       24.25      4.41 o
   0   6  29      182.52      200.20      8.12 o
   1   6  29       21.61       18.43      4.27 o
   2   6  29        6.17        9.37      3.83 o
   0   1  30        3.06        2.14      2.84 o
   1   1  30       11.90       11.24      3.38 o
  -1   2  30       13.56       12.12      3.48 o
   0   2  30      116.22      117.34      6.44 o
   1   2  30       13.58       10.86      4.48 o
   2   2  30       75.02       79.96      5.77 o
  -2   3  30       76.99       75.78      5.75 o
  -1   3  30       54.14       53.71      4.73 o
   0   3  30       18.28       22.10      4.13 o
   1   3  30       53.78       48.70      5.02 o
   2   3  30       77.08       68.84      5.51 o
   3   3  30       75.91      101.06      6.31 o
  -3   4  30       13.66       19.88      4.20 o
  -2   4  30        3.37        0.00      3.45 o
  -1   4  30       52.10       50.34      5.15 o
   0   4  30       26.55       20.84      4.22 o
   1   4  30       52.01       55.56      5.29 o
   2   4  30        3.40        0.00      3.45 o
   3   4  30       13.62       14.89      4.04 o
   4   4  30        6.45        4.27      3.71 o
  -3   5  30        0.61        0.51      4.12 o
  -2   5  30       44.39       46.17      5.16 o
  -1   5  30       14.28       15.68      4.17 o
   0   5  30        0.16        9.49      3.80 o
   1   5  30       14.33       15.79      4.24 o
   2   5  30       44.11       47.75      5.17 o
   3   5  30        0.61        1.86      3.75 o
   0   1  31        0.19        0.00      2.90 o
   1   1  31       88.58       85.58      5.53 o
  -1   2  31        4.20        3.94      3.35 o
   0   2  31      248.82      254.00      8.73 o
   1   2  31        4.17        0.00      3.30 o
   2   2  31      258.47      262.10      8.92 o
  -2   3  31       37.33       27.49      4.57 o
  -1   3  31       29.09       36.05      4.70 o
   0   3  31       19.87       23.38      4.30 o
   1   3  31       29.10       28.74      4.55 o
   2   3  31       37.48       38.48      4.86 o
   3   3  31       44.13       45.19      5.16 o
  -3   4  31        3.84        2.44      3.74 o
  -2   4  31       25.81       24.61      5.03 o
  -1   4  31       69.84       60.08      5.64 o
   0   4  31      154.15      165.61      7.67 o
   1   4  31       69.65       65.29      5.67 o
   2   4  31       25.62       34.39      5.65 o
   3   4  31        3.92        3.04      3.78 o
   0   5  31        3.49        8.17      4.00 o
   0   0  32        0.88        2.09      6.34 o
   0   1  32        6.67        2.75      3.29 o
   1   1  32       50.35       58.22      5.37 o
  -1   2  32       35.14       39.73      4.58 o
   0   2  32        8.27       12.62      3.96 o
   1   2  32       35.12       34.56      4.79 o
   2   2  32       12.84       23.85      4.44 o
  -2   3  32       66.22       77.39      6.10 o
  -1   3  32       15.70       11.41      4.61 o
   0   3  32        8.02       12.09      4.06 o
   1   3  32       15.76       12.97      4.24 o
   2   3  32       66.15       69.91      5.88 o
   0   4  32      162.22      178.05      8.07 o
   0   1  33        7.70        6.21      3.97 o
   1   1  33      110.17      122.38      7.17 o
  -1   2  33       38.32       33.02      5.88 o
   0   2  33        8.98       13.56      4.25 o
   1   2  33       38.26       40.53      4.99 o
 
